# Supplementary material for: Intraspecific ITS Variability in the Kingdom Fungi as Expressed in the International Sequence Databases and Its Implications for Molecular Species Identification
Source: Evol Bioinform Online. 2008 May 26;4:193–201. doi: 10.4137/ebo.s653 (PMC2614188; doi:10.4137/ebo.s653)
Supplement: Supplementary document 1 — Perl code used for in silico extraction of ITS1, 5.8S, and ITS2 from the fungal ITS-region sequences in INSD using HMMs; Python code used for alignment and similarity comparison; and R code used for calculating the statistics. Released under the GNU-GPLv2 software license. [file ebo-4-193-s1a.py]

# Program name: emerencia 3
# Copyright (C) 2007 R. Henrik Nilsson (henrik.nilsson@dpes.gu.se), Erik Kristiansson, Martin Ryberg
# R. Henrik Nilsson, Göteborg University, Department of Plant and Environmental Sciences, Box 461, 405 30 Göteborg, Sweden
#
# This program is free software; you can redistribute it and/or
# modify it under the terms of the GNU General Public License
# as published by the Free Software Foundation; either version 2
# of the License, or (at your option) any later version.
#
# This program is distributed in the hope that it will be useful,
# but WITHOUT ANY WARRANTY; without even the implied warranty of
# MERCHANTABILITY or FITNESS FOR A PARTICULAR PURPOSE.  See the
# GNU General Public License for more details.
#
# You should have received a copy of the GNU General Public License
# along with this program (as gpl.txt); if not, write to the Free Software
# Foundation, Inc., 51 Franklin Street, Fifth Floor, Boston, MA  02110-1301, USA.

# Some modules we need
import sys
import os
import os.path
import random
import copy
from Bio import Clustalw
from Bio.Align import AlignInfo

# Some settings
SPECIESSTATFILE="Results/SpeciesStat.txt" # Save the results here
CLUSTERPREFIX="Clusters/" # Save the clusters here
CACHEPREFIX="Cache/" # Cache dir
RANDOMTH=100 # Start sample if there are more seq than this number
NSAMPLES=100 # Sample this number of sequences
MINSEQ=2 # Minimum number of sequences in a species
MINSEQLEN=100 # Minimum number of base pairs
RESULTFILEITS1="Results/StatsITS1.txt" # Result file for ITS1
RESULTFILE58s="Results/Stats58s.txt" # Result file for 5.8s
RESULTFILEITS2="Results/StatsITS2.txt" # Result file for ITS2
RESULTFILECOMBINED="Results/StatsCombined.txt" # Result file for combined 
RESULTFILEALL="Results/StatsAll.txt" # Result file for all data
DEBUG=0 # Debug?
SEED=93 # Random seed (for sampling) 
TAINTEDFILE="TaintedAccnos.txt" # File with tainted accnos

random.seed(SEED) # Sets random seed. We do not want to creat new alignments for large group each time.

# Reads tab separated files.
def ParseDataFile(filename):
    
    Data=list()
    
    infile=open(filename)
    
    buf=infile.readline() # Skip header
    buf=infile.readline()
    
    while buf!="":
	Data.append(buf.split("\t"))
	buf=infile.readline()
	
    infile.close()
    
    return Data

# Reads tainted accno file
def ReadTaintedAccnos(filename):
    
    infile=open(filename)
    
    TaintedAccnos=infile.read().split("\n")
    
    infile.close()
    
    return TaintedAccnos
    

# Collect species in a dictionary
def CollectSpecies(Data, TaintedAccnos):    
    
    Species={}
    
    for Row in Data:
	if Row[0] not in TaintedAccnos:
	    if Row[1] not in Species:
		Species[Row[1]]=list()
	    
	    Species[Row[1]].append(Row)
	

    return Species
	
# Write some statistics
def DumpSpeciesStat(Species, filename):
    
    outfile=open(filename, "w")
    
    for Sp in Species:
	Counts=CheckAvailability(Species[Sp])
	outfile.write("%s\t%d\t%d\t%d\t%d\n" % (Sp,len(Species[Sp]), Counts[0], Counts[1], Counts[2]))
    
    outfile.close()
    
    return

# Checks the availability of ITS1 and ITS2 sequences.
def CheckAvailability(SpEntry):

    nITS1=0
    nITS2=0
    n58s=0
    nAll=0
    
    for Row in SpEntry:
	haveITS1=0
	have58s=0
	haveITS2=0	

	if len(Row[3].strip())>=MINSEQLEN:	    
	    haveITS1=1
	if len(Row[4].strip())>=MINSEQLEN:
	    have58s=1
	if len(Row[5].strip())>=MINSEQLEN:
	    haveITS2=1
	
	if haveITS1==1:
	    nITS1+=1
	if haveITS2==1:
	    nITS2+=1
	if have58s==1:
	    n58s+=1
	if haveITS1==1 and have58s==1 and haveITS2==1:
	    nAll+=1

    if nITS1!=n58s or nITS1!=nITS2 or n58s!=nITS2:
	print "Warning: nITS1=%d, n58s=%d, nITS2=%d" % (nITS1, n58s, nITS2)
	    
    return (nITS1, n58s, nITS2, nAll)

# Align all groups of species
def AlignEverything(Species, seqtype):

    Stats=list()
    
    for Sp in Species:
	
	nseq=len(Species[Sp])
	
	print "    "+Sp+" ("+str(nseq)+" sequences):",
	sys.stdout.flush()	
	Median, truenseq=AlignSequences(Species[Sp], seqtype)    
	
	if Median!=0:
	    print "Done! Median sequence similarity = %0.2f" % Median
	    Stats.append((Sp,truenseq, Median))
	else:
	    Stats.append((Sp, 0, -1))
	    
    return Stats

# Given a species, align and parse the sequences
def AlignSequences(Entry, seqtype):

    StatVector=list()
     
    nrows=len(Entry)

    if nrows==0:
	print "Error! Empty entry! Should not happend! Exiting!"
	sys.exit()
    
    Counts=CheckAvailability(Entry)
        
    if seqtype=="ITS1":
	nseq=Counts[0]
	RowNo=3

    elif seqtype=="5.8s":
	nseq=Counts[1]
	RowNo=4

    elif seqtype=="ITS2":
	nseq=Counts[2]
	RowNo=5
    
    elif seqtype=="Combined":
	RowNo=0
	nseq=min(min(Counts[0], Counts[1]), Counts[2])

    else:
	print "Unsupported sequence type! Exiting!"
	sys.exit()
	
    if nseq<MINSEQ:
	print "Too few %s sequences (<%d)" % (seqtype, MINSEQ)
	return (0,-1)	
 	
	
    if nseq<=RANDOMTH:
	for i in range(nrows):
	    for j in range(i):
		if seqtype!="Combined":
		    if len(Entry[i][RowNo].strip())>=MINSEQLEN and len(Entry[j][RowNo].strip())>=MINSEQLEN:
			Stat=DoAlignment(Entry[i], Entry[j], RowNo, seqtype)
			StatVector.append(Stat)
		else:		    
		    if len(Entry[i][3])>=MINSEQLEN and len(Entry[i][4])>=MINSEQLEN and len(Entry[i][5])>=MINSEQLEN and len(Entry[j][3])>=MINSEQLEN and len(Entry[j][4])>=MINSEQLEN and len(Entry[j][5])>=MINSEQLEN:
			Stat=DoAlignment(Entry[i], Entry[j], RowNo, seqtype)
			StatVector.append(Stat)
		
    
    else:
	RNDseq=random.sample(range(nrows), NSAMPLES)
	
	for i in range(NSAMPLES):
	    for j in range(i):
		if seqtype!="Combined":
		    if len(Entry[RNDseq[i]][RowNo].strip())>=MINSEQLEN and len(Entry[RNDseq[j]][RowNo].strip())>=MINSEQLEN:
			Stat=DoAlignment(Entry[RNDseq[i]], Entry[RNDseq[j]], RowNo, seqtype)
			StatVector.append(Stat)
		else:
		    if len(Entry[RNDseq[i]][3])>=MINSEQLEN and len(Entry[RNDseq[i]][4])>=MINSEQLEN and len(Entry[RNDseq[i]][5])>=MINSEQLEN and len(Entry[RNDseq[j]][3])>=MINSEQLEN and len(Entry[RNDseq[j]][4])>=MINSEQLEN and len(Entry[RNDseq[j]][5])>=MINSEQLEN:
			Stat=DoAlignment(Entry[RNDseq[i]], Entry[RNDseq[j]], RowNo, seqtype)
			StatVector.append(Stat)

		
    if len(StatVector)>0:
	Median=CalculateMedian(StatVector)
    else: 
	print "No alignments satisfying quality conditions available!"
	Median=0
			
    return (Median, nseq)

# Given two sequences, align them and parse the result.
def DoAlignment(Row1, Row2, NoRow, SeqType):
    SeqPrefix=CACHEPREFIX+"SequenceFiles/"+SeqType+"/"+Row1[1]+"/"
    ClustPrefix=CLUSTERPREFIX+SeqType+"/"+Row1[1]+"/"

    AddDir(SeqPrefix)
    AddDir(ClustPrefix)
    
    sequencefile=SeqPrefix+"%s_%s.seq" % (Row1[0], Row2[0])
    
    outfile=open(sequencefile, "w")

    if SeqType!="Combined":
	outfile.write(">%s\n%s\n>%s\n%s\n" % (Row1[0], Row1[NoRow], Row2[0], Row2[NoRow]))
    else:
	outfile.write(">%s\n%s%s%s\n>%s\n%s%s%s\n" % (Row1[0], Row1[3], Row1[4], Row1[5], Row2[0], Row2[3], Row2[4], Row2[5]))
    
    outfile.close()
    
    
    alignmentfile=ClustPrefix+"%s_%s.aln" % (Row1[0], Row2[0])
    
    if os.path.exists(alignmentfile)==False:
	commandline="clustalw -INFILE=\"%s\" -OUTFILE=\"%s\" > /dev/null\n" % (sequencefile, alignmentfile)
	#commandline="clustalw -INFILE=\"%s\" -OUTFILE=\"%s\"\n" % (sequencefile, alignmentfile)

	os.system(commandline)
	
    alignment=Clustalw.parse_file(alignmentfile)
    summary_align=AlignInfo.SummaryInfo(alignment)
    PSSM=summary_align.pos_specific_score_matrix(chars_to_ignore=["R", "Y", "S", "W", "K", "M", "B", "D", "H", "V", "N"]) # Remove UIPAC codes (counts as missmatches)
    Stats=GetStatFromPSSM2(PSSM, 2)
    
    return Stats

# Creates a directory if its not there
def AddDir(path):
    
    if(os.path.exists(path)==False):
	os.system("mkdir \""+path+"\"")
	
    return

# Calculate the number of hits and the sequence length of an alignment
def GetStatFromPSSM(PSSMat, nseq):

    seqlen=0
    hits=0
    
    for Row in PSSMat:
	seqlen+=1
        for Letter in Row:
            if int(Row[Letter])==nseq:
		hits+=1
		break
	    
    return (seqlen, hits)

# Calculate sequence similarity from alignment results
def GetStatFromPSSM2(PSSMat, nseq):
    
    AllTotHits=list()
    
    for Row in PSSMat:
	tothits=0
	for Letter in Row:
	    tothits+=int(Row[Letter])
	AllTotHits.append(tothits)
		
    (Start, Stop)=GetStartStop(AllTotHits, nseq)
    
    cntr=0
    seqlen=0
    hits=0 
    for Row in PSSMat:    
	if cntr>=Start and cntr<=Stop:
	    seqlen+=1
	    for Letter in Row:
		if int(Row[Letter])==nseq:
		    hits+=1
		    break
	cntr+=1
    return (seqlen, hits)

# Get start and stop for an alignment. Used to remove leading and ending gaps
def GetStartStop(seq, nseq):
    
    start=0
    stop=0
    
    cntr=0
    while(seq[cntr]<nseq):
	cntr+=1
    
    start=cntr
    
    cntr=len(seq)-1
    
    while(seq[cntr]<nseq):
	cntr-=1
    
    stop=cntr
    
    return (start, stop)


# Calculates the median from a vector of numbers
def CalculateMedian(numbers):
    
    Ratio=list()
    
    for i in numbers:
	Ratio.append(float(i[1])/float(i[0]))

    Ratio.sort()
    
    nnumbers=len(Ratio)
    
    if nnumbers==1:
	return Ratio[0]
    
    tmp=nnumbers/2
    
    if(tmp*2!=nnumbers):
	return Ratio[tmp]
    else:
	return 0.5*(Ratio[tmp]+Ratio[tmp+1])        
	
# Writes statitics to a file
def DumpStat(Stat, Filename):
    
    outfile=open(Filename, "w")
    
    for Row in Stat:
	outfile.write("%s\t%d\t%f\n" % Row)
    
    outfile.close()
    
    return

# Saves the results
def DumpStatAll(StatITS1, Stat58s, StatITS2, StatCombined, filename):
    
    outfile=open(filename, "w")
    
    outfile.write("Name\tNo ITS1\tSeq similarity ITS1\tNo 5.8s\tSeq similarity 5.8s\tNo ITS2\tSeq similarity ITS2\tNo combined\tSeq similarity combined\n")
    
    for nrow in range(len(StatITS1)):
	if not (StatITS1[nrow][2]==-1 and StatITS2[nrow][2]==-1 and Stat58s[nrow][2]==-1 and StatCombined[nrow][2]==-1):
	    outfile.write("%s\t%d\t%f" % (StatITS1[nrow][0], StatITS1[nrow][1], StatITS1[nrow][2]))
	    outfile.write("\t%d\t%f" % (Stat58s[nrow][1], Stat58s[nrow][2]))
	    outfile.write("\t%d\t%f" % (StatITS2[nrow][1], StatITS2[nrow][2]))
	    outfile.write("\t%d\t%f\n" % (StatCombined[nrow][1], StatCombined[nrow][2]))

    
    outfile.close()
    
    return

###########################################

# This is the main code.

print "*** e3 starting"

print "*** reading input files"
indata=ParseDataFile(sys.argv[1])
print "    %s, %d records" % (sys.argv[1], len(indata))
print "*** processing"
print "    reading tainted accnos, ",
taintedaccnos=ReadTaintedAccnos(TAINTEDFILE)
print "%d accnos are tainted" % len(taintedaccnos)
print "    collecting species,",
species=CollectSpecies(indata, taintedaccnos)
print "%d unique species identified" % len(species)
print "    generating statistics,",
DumpSpeciesStat(species, SPECIESSTATFILE)
print "%s written" % SPECIESSTATFILE
print "*** Aligning sequences (ITS1)"
StatITS1=AlignEverything(species, "ITS1")

print "*** Aligning sequences (5.8s)"
Stat58s=AlignEverything(species, "5.8s")

print "*** Aligning sequences (ITS2)"
StatITS2=AlignEverything(species, "ITS2")

print "*** Aligning sequences (ITS1+5.8s+ITS2)"
StatCombined=AlignEverything(species, "Combined")

print "*** Dumping results"
print "    %s" % RESULTFILEITS1
DumpStat(StatITS1, RESULTFILEITS1)
print "    %s" % RESULTFILE58s
DumpStat(Stat58s, RESULTFILE58s)
print "    %s" % RESULTFILEITS2
DumpStat(StatITS2, RESULTFILEITS2)
print "    %s" % RESULTFILECOMBINED
DumpStat(StatCombined, RESULTFILECOMBINED)
print "    %s" % RESULTFILEALL
DumpStatAll(StatITS1, Stat58s, StatITS2, StatCombined, RESULTFILEALL)
