# Supplementary material for: Intraspecific ITS Variability in the Kingdom Fungi as Expressed in the International Sequence Databases and Its Implications for Molecular Species Identification
Source: Evol Bioinform Online. 2008 May 26;4:193–201. doi: 10.4137/ebo.s653 (PMC2614188; doi:10.4137/ebo.s653)
Supplement: Supplementary document 1 — Perl code used for in silico extraction of ITS1, 5.8S, and ITS2 from the fungal ITS-region sequences in INSD using HMMs; Python code used for alignment and similarity comparison; and R code used for calculating the statistics. Released under the GNU-GPLv2 software license. [file ebo-4-193-s1b.pl]

#!/usr/bin/perl -w
use strict;
use DBI;                    # download DBI from CPAN.org; used here to facilitate local MySQL connections
use File::stat;

# Program name: emerencia 3
# Program purpose: locate and extract nSSU, ITS1, 5.8S, ITS2, nLSU from fungal ITS region sequences
# Copyright (C) 2007 R. Henrik Nilsson, Erik Kristiansson, Martin Ryberg et al (henrik.nilsson@dpes.gu.se)
# R. Henrik Nilsson, Goteborg University, Department of Plant and Environmental Sciences, Box 461, 405 30 Goteborg, Sweden
#
# This program is free software; you can redistribute it and/or
# modify it under the terms of the GNU General Public License
# as published by the Free Software Foundation; either version 2
# of the License, or (at your option) any later version.
#
# This program is distributed in the hope that it will be useful,
# but WITHOUT ANY WARRANTY; without even the implied warranty of
# MERCHANTABILITY or FITNESS FOR A PARTICULAR PURPOSE.  See the
# GNU General Public License for more details.
#
# You should have received a copy of the GNU General Public License
# along with this program (as gpl.txt); if not, write to the Free Software
# Foundation, Inc., 51 Franklin Street, Fifth Floor, Boston, MA  02110-1301, USA.

                              # usage: perl emerencia3c.pl | grep "PEET" | sed 's/^PEET//g' > Results.txt
my $HMMPFAM="/usr/local/bin/hmmpfam";  # the HMMPfam component of the HMMER package.change this as needed
                                            # which needs to be installed prior to the use of this script
### login info to loal MySQL database ###################################################################
my ($dbh, $sth);                                                                                        #
my $username="MyUsername"; my $password="MyPassword";      # MySQL username and password                #
my $data_source="DBI:mysql:MyDatabaseName:localhost"; # name of database on localhost                   #
#########################################################################################################
# assumes the repsence of a local MySQL sequence database with fungal ITS sequences. assumes the presence
    # of a "species name" column, an "accession number / identified" column, and a "sequence data" column
     # and in this case the presence of a status flag for all sequences such that I = identified sequence
system("clear");                             # clear screen. convenient. won't work on MacPerl or Windows
my $TotalNumberOfSequences=0;              # global counter for the total number of sequences in database
my $TotalNumberOfCommittedSequences=0;   # global counter: number of sequences found to be OK for purpose
my $TotalNumberOfRevCompSequences=0;          # global counter: number of reverse complementary sequences
my $tempcounter=0;    # nr sequences in which no loci were found in spite of trying reverse complementary
my @NotCommittedAccnos;                              # holds accno for sequences found not OK for purpose
my $NotCommittedAccnosCounter=0;                                       # ...and counts how many these are
my $StartTime=gmtime();                                                   # to give indication of runtime

my $query_string='select accno from alla where ((idstatus="I") and ((species REGEXP "^[A-Za-z]+[[:space:]]+[a-z]+$") or (species REGEXP "^[A-Za-z]+[[:space:]]+[a-z]+[-]+[A-Za-z]+$"))) order by species, accno'; # see comment on query string in subroutine GetAllAccnos
#my $query_string='select accno from alla where accno="AY672924"';   # for trying single accession number
#my $query_string='select accno from alla where species like "sistotrema %" and idstatus="I"'; # try genus

my $LineCounter=49;                               # feed line number here for trivialistic error tracking
my ($temp, $temp2, $temp3, $temp4, $temp5);              # temporary variables for various purposes below
my ($i,$j);                                                                # general global loop counters

my $nSSU_Sequence="no";                                                       # nSSU sequence not set yet
my $nSSU_End_Global=0;                             # global counter for last bp of nSSU if and when found

my $ITS1_Sequence="no";                                                                # ITS1 not set yet
my $ITS1_Start_Global=0;                                                # global counter for its first bp

my $n58S_Sequence="no";                                                                # n58S not set yet
my $n58S_Start_Global=0;                                                # global counter for its first bp
my $n58S_End_Global=0;                                                   # global counter for its last bp

my $ITS2_Sequence="no";                                                                # ITS2 not set yet

my $nLSU_Sequence="no";                                                                # nLSU not set yet
my $nLSU_Start_Global=0;                                                # global counter for its first bp

my $commit="yes";                                         # decision. yes = usable for purpose. no=not so
my @ReasonsForReject;    # save the reason(s) for rejection here. could be > 1 one per sequence; save all
my $ReasonsForRejectCounter=0;                                                         # ...so count them
my $verbose="xyes";                     # yes = verbose mode = print out extra info. anything else: don't

my $printed=0;        # 0 = no region printed (extracted), >=0 = at least 1 region extracted successfully
my $round=1;          # "reading frame" counter. 1=GenBank sequence as-is; 2=trying reverse complementary

$dbh = DBI->connect($data_source, $username, $password) or &err; $LineCounter=76;   # connect to MySQl db


my @AllAccnos=&GetAllAccnos;            # subroutine to get all pertinent accession numbers from database
$TotalNumberOfSequences=scalar @AllAccnos;                    # set global counter of number of sequences
my $NumberOfSequences=scalar @AllAccnos;
my ($Accno, $SpeciesName, $Sequence, $SequenceLength);       # declare for use below. number of sequences
my $LengthOfSequenceParts=0;  # sum up the lengths of the individual parts extracted. should match length

my $TargetFile="work/FullSequence.fasta";                      # first we work against the whole sequence

for ($i=0; $i<=$NumberOfSequences-1; $i++) {                 # loop over all GenBank fungal ITS sequences
    $LengthOfSequenceParts=0;                             # reset the sum of the extracted sequence parts

    if ($round == 1) {              # if first time here, draw a line in the sand. makes output palatable
	print "\n------------------------------------------------------------------------------------------\n\n";
	print $i+1, " / $NumberOfSequences \n"; }                   # print rudimentary " % done" counter
    $TargetFile="work/FullSequence.fasta";        # yes, at this stage we work against the whole sequence

    $Accno=$AllAccnos[$i];                          # this is the accession number we presently deal with
    if ($round==1) {                                  # get sequence data and the species name from MySQL
	($SpeciesName, $Sequence)=&GetSequenceAndSpeciesName($AllAccnos[$i]); }    # call subroutine here
    print ">$Accno $SpeciesName (", length $Sequence, "bp.)\n";   # print that info to screen. convenient
    print "$Sequence \n";                                       # print out the sequence data FASTA-style
    $SequenceLength=length $Sequence;   # sequence length? for comparison with sum of the extracted parts

    $LineCounter=102;   # set this every now and then to know how far the execution progressed (if halted)
    open(FILE,">$TargetFile") or &err;                                         # open outfile for writing
    print FILE ">$Accno\n$Sequence\n";                        # print full sequence FASTA-style for HMMER
    close(FILE) or &err;                                                            # close file or error
    $LineCounter=106;

    $temp=&Findn58SStart;                         # subroutine to see if the beginning of 5.8S is present
    if ($temp =~/[0-9]+/) {                      # if number, then number = global start position of 5.8S
	$n58S_Start_Global=$temp;   # set global start of n58S as the number returned from the subroutine

	if ($verbose eq "yes") { print "n5.8S starts at bp $n58S_Start_Global for $Accno ($SpeciesName) \n"; }

	$temp2=substr($Sequence,0,$n58S_Start_Global-1);       # retrieve the sequence part prior to n58S
	$temp3=$temp2;
	$TargetFile="work/Beforen58SStart.fasta";  # re-assign $TargetFile to point to pre-5.8S data only
	open(FILE,">$TargetFile") or &err;                     # print prior part of sequence to new file
	print FILE ">$Accno\n$temp2\n";            # this will reduce chances of false positives for nSSU
	close(FILE) or &err;                                                        # close file or error
	$LineCounter=120;

	$temp2=substr($Sequence,$n58S_Start_Global-1);          # get me sequence part 5.8S and on to end
	$temp4=$temp2;
	$TargetFile="work/n58SStartAndOn.fasta";            # re-assign $TargetFile to contain 5.8 and on
	open(FILE,">$TargetFile") or &err; # this reduces chances of false positives for 58S end and nLSU
	print FILE ">$Accno\n$temp2\n"; # by removing sequence info not needed at this stage; FASTA style
	close(FILE) or &err;                                                        # close file or error
	$LineCounter=128;

	if ($verbose eq "yes") {                # if so = verbose mode, then print out some cosmetic info
	    print "Before 5.8S start:\n$temp3 \n";                    # sequence part prior to 5.8S start
	    print "After 5.8S start:\n$temp4 \n"; } }               # sequence part 5.8S beginning and on

    else {                       # subroutine didn't return number. this means start of 5.8S not detected
	if ($verbose eq "yes") { print "n5.8S start not found for $Accno ($SpeciesName) \n"; }
	$TargetFile="work/FullSequence.fasta"; }  # we cannot split sequence at this stage. work on whole


    $LineCounter=139;
    $temp=&Findn58SEnd;                  # subroutine to find the end of 5.8S uing pre-made HMMER profile

    $LineCounter=142;
    if ($temp =~/[0-9]+/) {                   # if number, then number = start position of the end o 5.8S
	if ($verbose eq "yes") { print "\nFound end of 5.8S at $temp ; "; }               # cosmetic info

	if ($TargetFile eq "work/n58SStartAndOn.fasta") {  # if we managed split the infile then use that
	    $n58S_End_Global=$n58S_Start_Global + $temp;    # end of 5.8S = start of 5.8S + length of 5.8
	    $n58S_End_Global--;                                 # decrease by one for position indexation

	    $temp4=substr($Sequence,$n58S_End_Global);      # extract sequence segment from full sequence
	    $TargetFile="work/Aftern58End.fasta";                                 # re-assign $TargetFile
	    open(FILE,">$TargetFile") or &err;                       # open for writing or die right away
	    print FILE ">$Accno\n$temp4\n";      # print new sequence segment to file; reduces mismatches
	    close FILE or &err; }                                                   # close file or error

	elsif ($TargetFile eq "work/FullSequence.fasta") {  #    this means we were not able to split seq
	    $n58S_End_Global=$temp;                                    # so this is the true end of 5.8 S

	    $temp4=substr($Sequence,$n58S_End_Global);      # extract sequence segment from full sequence
	    $TargetFile="work/Aftern58End.fasta";                                 # re-assign $TargetFile
	    open(FILE,">$TargetFile") or &err;
	    print FILE ">$Accno\n$temp4\n";
	    close FILE or &err; }

	else { &err; } }                                                                     # else error

    else {                   # non-digits returned = did not find the end of 5.8S. all is not lost though
	if ($verbose eq "yes") { print "\nDid not find end of 5.8S ; "; }     # echo to screen if verbose
	unless ($TargetFile eq "work/FullSequence.fasta") { ; } }                 # does nothing nowadays


    $LineCounter=172;
    $temp=&FindnLSUStart;   # subroutine to find the start of nLSU using long HMMER profile for precision

    unless ($temp=~/[0-9]+/) { $temp=&FindnLSUStartTwo; }    # else, try the shorter HMM (less precision)

    if ($temp =~/[0-9]+/) {                                # if digits then digits=start position of nLSU
	if ($verbose eq "yes") { print "Found start of nLSU "; }                 # produce verbose output

	if ($TargetFile eq "work/FullSequence.fasta") {     # no splitting of sequence was possible above
	    $nLSU_Start_Global=$temp;                                     # global start position of nLSU
	    $nLSU_Start_Global++;                                # increase by one for correct indexation
	    if ($verbose eq "yes") { print "at bp $nLSU_Start_Global ; "; } }            # verbose output

	elsif ($TargetFile eq "work/Aftern58End.fasta") {      # if so, sequence split was possible above
	    $nLSU_Start_Global=$n58S_End_Global + $temp;        # for global value, add value of 5.8S end
	    if ($verbose eq "yes") { print "at bp $nLSU_Start_Global ; "; } }            # verbose output

	else { $LineCounter=189;                                                # for error tracking only
	       $tempcounter++;    # OK, no loci found in spite of trying reverse complementary. counter++
	       $temp4=$temp='';     # reset these global counters; start looking in reverse complementary
	       $n58S_End_Global=$n58S_Start_Global="0";     # this & below lines: reset various variables
	       $nSSU_End_Global=$ITS1_Start_Global="0";
	       $nLSU_Start_Global="0";
	       $nSSU_Sequence="no"; $ITS1_Sequence="no";
	       $n58S_Sequence="no"; $ITS2_Sequence="no";
	       $nLSU_Sequence="no"; $commit="yes"; $printed=0; $round=1;
	       next; } }

    else {
	if ($verbose eq "yes") { print "Did not find start of nLSU."; } }                # verbose output


    if ((-e "work/Beforen58SStart.fasta") and (-s "work/Beforen58SStart.fasta")) {  # if split successful
	$TargetFile="work/Beforen58SStart.fasta"; }      # then use this as the new target file for HMMER
    else { $TargetFile="work/FullSequence.fasta"; }            # else use the whole of the input sequence


    $temp=&FindnSSUEnd;#subroutine to find the end on nSSU using long (29 bp) HMMER profile for precision

    unless ($temp=~/[0-9]+/) { $temp=&FindnSSUEndTwo; }        # if unsuccessful, try shorter (15 bp) HMM

    if ($temp =~/[0-9]+/) {             # if digits then digits = global end position of nSSU in sequence
	if ($verbose eq "yes") { print "nSSU: found its end at $temp \n";  }             # verbose output
	$nSSU_End_Global=$temp; }                                  # set global counter for nSSU end (bp)
    else {
	if ( $verbose eq "yes") { print "nSSU: Did not find it.\n"; } }         # else, no nSSU end found


    &CheckAndPrintToScreen;     # subroutine to check results for validity and to print results to screen
    print "Commit: $commit \n";                    # print decision to use sequence or not: "yes" or "no"
    if (($commit eq "yes") and ($printed > 0)) {      # if decision=yes and have printed at least 1 locus

	if ($i==0) { print "PEETACCNO\tSPECIES\tnSSU\tITS1\tn58S\tITS2\tnLSU\t\n"; }     # results string
	&PrintResultsToScreen; }     # perl emerencia3b.pl | grep "PEET" | sed 's/^PEET//g' > Results.txt
                                        # to get only the core results; else you will get a richer output

    if (($printed==0) and ($round==1)) {     # if no loci printed and direction = as-is, try comp reverse
	$round++;      # complementary mode (called round 2) to see if human error lies behind submission
	print " Trying again with reverse complementary!\n\n";                          # print to screen
	$Sequence=reverse $Sequence;                           # reverse sequence (but not complementary)
	$Sequence=~tr/ATUGCYRSWKMBDHVN/TAACGRYSWMKVHDBN/d;               # this tr does the complementary
	$commit="yes";                                     # go back to default value of $commit variable
	$temp4=$temp='';        # this & below: reset the various counters and temp variables for round 2
	$n58S_End_Global=$n58S_Start_Global="0";
	$nSSU_End_Global=$ITS1_Start_Global="0";
	$nLSU_Start_Global="0";
	$nSSU_Sequence="no"; $ITS1_Sequence="no";
	$n58S_Sequence="no"; $ITS2_Sequence="no";
	$nLSU_Sequence="no";
	redo; }               # redo present loop iteration (i.e., keep the present value of $i and redo)

    if ($commit eq "no") {                  # OK, decision whether to include sequence in results is "no"
	print "Reasons for reject:", @ReasonsForReject, "\n";     # print the reason(s) for this decision

	$NotCommittedAccnos[$NotCommittedAccnosCounter]=$Accno;  # store accno among non-committed accnos
	$NotCommittedAccnosCounter++; }         # and increase counter of non-committed accession numbers

    if (($round==2) and ($commit eq "yes")) { $TotalNumberOfRevCompSequences++; }# inc nr of rev comp seq

    if ($commit eq "yes") { $TotalNumberOfCommittedSequences++; }    # counter for nr of committed accnos

    $temp4=$temp='';  # this line and those below: reset counters and various variables to default values
    $n58S_End_Global=$n58S_Start_Global="0";                                    # for next loop iteration
    $nSSU_End_Global=$ITS1_Start_Global="0";
    $nLSU_Start_Global="0";
    $nSSU_Sequence="no"; $ITS1_Sequence="no";
    $n58S_Sequence="no"; $ITS2_Sequence="no";
    @ReasonsForReject=''; $ReasonsForRejectCounter=0;
    $nLSU_Sequence="no"; $commit="yes"; $printed=0; $round=1; }        # the main body for loop ends here


print "-----------------------------------------------------------------------------------\n"; # mark end

print "Total number of sequences: $TotalNumberOfSequences\n";            # total number of sequences seen
print "Total number of committed sequences: $TotalNumberOfCommittedSequences (", ($TotalNumberOfCommittedSequences / $TotalNumberOfSequences) * 100, " %)\n";
print "Total number of reverse complementary sequences: $TotalNumberOfRevCompSequences (", ($TotalNumberOfRevCompSequences / $TotalNumberOfSequences) * 100, " %)\n";
print "Not found in spite of reversed: $tempcounter \n";    # nr of sequences in which no loci were found
                                                                   # despite trying reverse complementary
print "Non-committed accnos: @NotCommittedAccnos \n";    # here comes the accession numbers not committed

my $EndTime=gmtime();   # get local time for display. serves no vital purpose but is somewhat interesting
print "Started run $StartTime - ended run $EndTime\n \n";                # display start, end time of run

print "emerencia 3 version 1.0, Copyright (C) 2007 R. Henrik Nilsson.\n";       # as specified in the GPL
print "emerencia 3 comes with ABSOLUTELY NO WARRANTY; for details see\n";                     # documents
print "the enclosed gpl.txt file. This is free software, and you are welcome\n";
print "to redistribute it under certain conditions as specified in gpl.txt\n \n";

exit;                                                                                       # end of main
#########################################################################################################


#
## subroutine to check parsed information for validity and print out the results to screen for capture
#########################################################################################################
sub CheckAndPrintToScreen {

    unlink glob "work/*.fasta" or &err;               # remove all previous temporary files in "work" dir
    print "\n"; $temp5=0;                                   # new line. reset global temp variable $temp5

                                              # if the below loci are defined (i.e. have been parsed out)
    if (($nSSU_End_Global) and ($n58S_Start_Global) and ($n58S_End_Global) and ($nLSU_Start_Global)) {
	unless (($nSSU_End_Global < $n58S_Start_Global) and ($n58S_Start_Global < $n58S_End_Global) and ($n58S_End_Global < $nLSU_Start_Global)) {
	$commit="no";    # unless global positions are ordered as nSSU_End<n58S_Start<n58S_End<nLSU_Start
	$ReasonsForReject[$ReasonsForRejectCounter]="$Accno $SpeciesName Order of nSSU_End, n58S_Start, n58S_End, and nLSU_Start incorrect";
	$ReasonsForRejectCounter++; } }   # keep stacking the reasons; there could be more coming our way

    elsif (($nSSU_End_Global) and ($n58S_Start_Global) and ($n58S_End_Global)) {  # if only these defined
	unless (($nSSU_End_Global < $n58S_Start_Global) and ($n58S_Start_Global < $n58S_End_Global)) {
	$commit="no";                                 # don't commit if their order isn't as it should be
	$ReasonsForReject[$ReasonsForRejectCounter]="$Accno $SpeciesName Order of nSSU_End, n58S_Start, and n58S_End incorrect";
	$ReasonsForRejectCounter++; } }   # keep stacking the reasons; there could be more coming our way

    elsif (($nSSU_End_Global) and ($n58S_Start_Global)) {                         # if only these defined
	unless (($nSSU_End_Global < $n58S_Start_Global)) {        # unless their order is as it should be
	$commit="no";                                    # reject the sequence from further consideration
	$ReasonsForReject[$ReasonsForRejectCounter]="$Accno $SpeciesName Order of nSSU_End and n58S_Start incorrect";
	$ReasonsForRejectCounter++; } }   # keep stacking the reasons; there could be more coming our way

    else { ; }                                                                                 # continue


    if (($n58S_Start_Global) and ($n58S_End_Global) and ($nLSU_Start_Global)) {    # if these are defined
	unless (($n58S_Start_Global < $n58S_End_Global) and ($n58S_End_Global < $nLSU_Start_Global)) {
	$commit="no";                                            # reject unless the order is as expected
	$ReasonsForReject[$ReasonsForRejectCounter]="$Accno $SpeciesName Order of n58S_Start, n58S_End, and nLSU_Start incorrect";
	$ReasonsForRejectCounter++; } }   # keep stacking the reasons; there could be more coming our way

    elsif (($n58S_Start_Global) and ($n58S_End_Global)) {                          # if these are defined
	unless (($n58S_Start_Global < $n58S_End_Global)) {
	$commit="no";                                            # reject unless the order is as expected
	$ReasonsForReject[$ReasonsForRejectCounter]="$Accno $SpeciesName Order of n58S_Start and n58S_End incorrect";
	$ReasonsForRejectCounter++; } }   # keep stacking the reasons; there could be more coming our way

    else { ; }                                                                                 # continue


    if (($n58S_End_Global) and ($nLSU_Start_Global)) {                             # if these are defined
	unless (($n58S_End_Global < $nLSU_Start_Global)) {       # reject unless the order is as expected
	$commit="no";
	$ReasonsForReject[$ReasonsForRejectCounter]="$Accno $SpeciesName Order of n58S_End and nLSU_Start incorrect";
	$ReasonsForRejectCounter++; } }   # keep stacking the reasons; there could be more coming our way


### BELOW: Printing out the results to screen
    if (($nSSU_End_Global) and ($n58S_Start_Global)) {            # if end of nSSU, start of n58S defined

	$nSSU_Sequence=substr($Sequence,0,$nSSU_End_Global);             # then extract the nSSU sequence
	print "nSSU:\n$nSSU_Sequence ";                                          # and print it to screen
	$temp5=length $nSSU_Sequence;                                                   # how long it is?
	$LengthOfSequenceParts+=$temp5;          # count the length of all extracted parts for validation
	print "($temp5 bp) \n\n";                 # print the length of the nSU extracted for convenience
	$printed++;                                    # counter for how many loci that have been printed

	$ITS1_Sequence=substr($Sequence,$nSSU_End_Global,$n58S_Start_Global-$nSSU_End_Global-1);
	print "ITS1:\n$ITS1_Sequence ";                 # extract, print ITS1 as defined by nSSU and n58S
	$temp5=length $ITS1_Sequence;                                                   # how long is it?
	$LengthOfSequenceParts+=$temp5;          # count the length of all extracted parts for validation
	$printed++;                                    # counter for how many loci that have been printed
	print "($temp5 bp) \n\n"; }              # print the length of the ITS1 extracted for convenience

    elsif (($n58S_Start_Global) and ($n58S_Start_Global>1)){    # else: start of n58S found, not nSSU end

	$ITS1_Sequence=substr($Sequence,0,$n58S_Start_Global-1);  # ITS1 sequence=all before start of 5.8
	print "ITS1 (no nSSU found):\n$ITS1_Sequence ";                   # print ITS1 sequence to screen
	$printed++;    # counter for how many loci that have been printed (0 or >=1 is all we care about)
	$temp5=length $ITS1_Sequence;                     # how long is this [incomplete?] ITS1 sequence?
	$LengthOfSequenceParts+=$temp5;          # count the length of all extracted parts for validation
	print "($temp5 bp) \n\n"; }    # print length of the (incomplete?) ITS1 extracted for convenience

    else { ; }                                  # looks like there'll be no nSSU, ITS1. oh well. continue


    if (($n58S_End_Global) and ($n58S_Start_Global)) {        # if so, start, end of 5.8S found (defined)

	if ($verbose eq "yes") {                           # print out some extra info if in verbose mode
	    print "Both start and end of n5.8S defined.\n";     # mainly for convenience and bug tracking
	    print "start: $n58S_Start_Global   end: $n58S_End_Global \n"; }

	$n58S_Sequence=substr($Sequence,$n58S_Start_Global-1,($n58S_End_Global-$n58S_Start_Global+1));
	print "58S:\n$n58S_Sequence ";    # extract, print 5.8S sequence from global start, end positions
	$printed++;    # counter for how many loci that have been printed (0 or >=1 is all we care about)
	$temp5=length $n58S_Sequence;                                             # how long is the 5.8S?
	$LengthOfSequenceParts+=$temp5;          # count the length of all extracted parts for validation
	print "($temp5 bp) \n\n"; }                  # print length of the 5.8S extracted for convenience

    elsif ($n58S_End_Global) {                          # if only the end of 5.8 has been found (defined)
	$n58S_Sequence=substr($Sequence,0,$n58S_End_Global);        # extract n58S as bp 0 to end of 5.8S
	print "58S (start not found):\n$n58S_Sequence ";                    # print out the 5.8S sequence
	$printed++;    # counter for how many loci that have been printed (0 or >=1 is all we care about)
	$temp5=length $n58S_Sequence;                               # how long is the (incomplete?) 5.8S?
	$LengthOfSequenceParts+=$temp5;          # count the length of all extracted parts for validation
	print "($temp5 bp) \n\n"; }    # print length of the (incomplete?) 5.8S extracted for convenience

    elsif ($n58S_Start_Global) {               # if only the start of 5.8S has been found (not end, nSSU)
	$n58S_Sequence=substr($Sequence,$n58S_Start_Global-1);       # extract 5.8S from its start and on
	print "58S:\n$n58S_Sequence ";                        # print out the (incomplete?) 5.8S sequence
	$printed++;                                    # counter for how many loci that have been printed
	$temp5=length $n58S_Sequence;                               # how long is the (incomplete?) 5.8S?
	$LengthOfSequenceParts+=$temp5;          # count the length of all extracted parts for validation
	print "($temp5 bp) \n\n"; }    # print length of the (incomplete?) 5.8S extracted for convenience

    else { ; }            # else: this is worrisome news. probably cannot do much more with this sequence


    if (($n58S_End_Global) and ($nLSU_Start_Global)) {               # if end of 5.8, start of nLSU found

	$ITS2_Sequence=substr($Sequence,$n58S_End_Global,(($nLSU_Start_Global-$n58S_End_Global)-1));
	print "ITS2:\n$ITS2_Sequence ";    # extract, print ITS2 as defined by end of 5.8S, start of nLSU
	$printed++;                                    # counter for how many loci that have been printed
	$temp5=length $ITS2_Sequence;                                             # how long is the ITS2?
	$LengthOfSequenceParts+=$temp5;          # count the length of all extracted parts for validation
	print "($temp5 bp) \n\n"; }                  # print length of the ITS2 extracted for convenience

    elsif ($n58S_End_Global) {                                  # if end of 5.8S, not start of nLSU found
	$ITS2_Sequence=substr($Sequence,$n58S_End_Global);         # let ITS2 be after end of 5.8S and on
	print "ITS2 (nLSU not found):\n$ITS2_Sequence ";    # print the ITS2 sequence extracted to screen
	$printed++;                                    # counter for how many loci that have been printed
	$temp5=length $ITS2_Sequence;                                   # how long is the ITS2 extracted?
	$LengthOfSequenceParts+=$temp5;          # count the length of all extracted parts for validation
	print "($temp5 bp) \n\n"; }                      # print out the length of the (incomplete?) ITS2

    else { ; }                                                                                 # continue


    if (($nLSU_Start_Global) and (!($n58S_End_Global))) {           # nLSU start defined, not end of 5.8S
	$ITS2_Sequence=substr($Sequence,0, $nLSU_Start_Global-1);    # extract ITS2 as 0, start of nLSU-1
	print "ITS2 (n58S end not found):\n$ITS2_Sequence "; # print out the (incomplete?) ITS2 to screen
	$temp5=length $ITS2_Sequence;                                   # how long is the ITS2 extracted?
	$LengthOfSequenceParts+=$temp5;          # count the length of all extracted parts for validation
	print "($temp5 bp) \n\n";                        # print out the length of the (incomplete?) ITS2
	$printed++;                                    # counter for how many loci that have been printed

	$nLSU_Sequence=substr($Sequence,$nLSU_Start_Global-1);                   # nLSU=nLSU_Start and on
	print "nLSU (start and on):\n$nLSU_Sequence ";               # print the nLSU extracted to screen
	$printed++;                                    # counter for how many loci that have been printed
	$temp5=length $nLSU_Sequence;                                   # how long is the nLSU extracted?
	$LengthOfSequenceParts+=$temp5;          # count the length of all extracted parts for validation
	print "($temp5 bp) \n\n"; }                      # print out the length of the (incomplete?) nLSU

    elsif ($nLSU_Start_Global) {                                 # start of nLSU defined, not end of 5.8S
	$nLSU_Sequence=substr($Sequence,$nLSU_Start_Global-1);                   # nLSU=nLSU_Start and on
	print "nLSU (start and on):\n$nLSU_Sequence ";               # print the nLSU extracted to screen
	$printed++;                                    # counter for how many loci that have been printed
	$temp5=length $nLSU_Sequence;                                   # how long is the nLSU extracted?
	$LengthOfSequenceParts+=$temp5;          # count the length of all extracted parts for validation
	print "($temp5 bp) \n\n"; }                      # print out the length of the (incomplete?) nLSU

    else { ; }                                                                                # countinue

    unless ($printed > 0) {               # if nothing was printed (extracted) then don't OK the sequence
	$commit="no";                                                # set decision for inclusion to "no"
	$ReasonsForReject[$ReasonsForRejectCounter]=" $Accno $SpeciesName Not a single region was detected and printed.";
	$ReasonsForRejectCounter++; }                    # above: error message to be shown for the accno


### time to make some sequence tests now that we have extracted the sequences    
             # here: allow long ITS1 or ITS2 only if all other loci have been extracted (Chytridiomycota)
    if ((((length $ITS1_Sequence > 399) or (length $ITS2_Sequence > 399))) and (length $n58S_Sequence < 200) and (($n58S_End_Global) and ($nLSU_Start_Global) and ($nSSU_End_Global)) and (length $ITS1_Sequence > 2) and (length $ITS2_Sequence > 2) and (length $n58S_Sequence > 2) and (length $nLSU_Sequence > 2) and (length $nSSU_Sequence > 2)) { print "OK SECOND CHANCE!\n"; }
    # allow for long ITS1 and ITS2 if all other loci have been detected. usefor for some chytridiomycetes

    elsif (length $ITS1_Sequence > 399) {                 # if length of ITS1 > 399 then exclude sequence
	$commit="no";                                                # set decision for inclusion to "no"
	$ReasonsForReject[$ReasonsForRejectCounter]="$Accno $SpeciesName Length of ITS1 > 399 bp";
	$ReasonsForRejectCounter++; }                    # above: error message to be shown for the accno

    elsif (length $n58S_Sequence > 300) {               # if 5.8S is longer than 300 bp, exclude sequence
	$commit="no";                                                # set decision for inclusion to "no"
	$ReasonsForReject[$ReasonsForRejectCounter]="$Accno $SpeciesName Length of n58S > 300 bp";
	$ReasonsForRejectCounter++; }           # counter; above: error message to be shown for the accno

    elsif (length $ITS2_Sequence > 399) {                 # if length of ITS2 > 399 then exclude sequence
	$commit="no";                                                # set decision for inclusion to "no"
	$ReasonsForReject[$ReasonsForRejectCounter]="$Accno $SpeciesName Length of ITS2 > 399 bp";
	$ReasonsForRejectCounter++; }           # counter; above: error message to be shown for the accno

    else { ; }                                                                                 # continue


    if ((length $ITS1_Sequence > 2) and (length $ITS2_Sequence > 2) and (length $n58S_Sequence == 2)) {
	$commit="no";                        # if ITS1, ITS 2 defined but 5.8S undefined: reject sequence
	$ReasonsForReject[$ReasonsForRejectCounter]="$Accno $SpeciesName ITS1 and ITS2 present, but not 5.8S";
	$ReasonsForRejectCounter++; }  #rejection counter; above: error message to be shown for the accno

    if ((length $nSSU_Sequence > 2) and (length $n58S_Sequence > 2) and (length $ITS1_Sequence == 2)) {
	$commit="no";                         # if nSSU, 5.8S defined but ITS1 undefined: reject sequence
	$ReasonsForReject[$ReasonsForRejectCounter]="$Accno $SpeciesName nSSU and n58S present, but not ITS1";
	$ReasonsForRejectCounter++; }  #rejection counter; above: error message to be shown for the accno

    if ((length $n58S_Sequence > 2) and (length $nLSU_Sequence > 2) and (length $ITS2_Sequence == 2)) {
	$commit="no";                         # if 5.8S, nLSU defined but ITS2 undefined: reject sequence
	$ReasonsForReject[$ReasonsForRejectCounter]="$Accno $SpeciesName n58S and nLSU present, but not ITS2";
	$ReasonsForRejectCounter++; }  #rejection counter; above: error message to be shown for the accno

    if ((length $nSSU_Sequence > 2) and (length $nLSU_Sequence > 2) and ((length $ITS1_Sequence==2) or (length $n58S_Sequence ==2) or (length $ITS2_Sequence==2))) {
	$commit="no";        # if nSSU, nLSU defined but (ITS1, ITS2, or 5.8S) undefined: reject sequence
	$ReasonsForReject[$ReasonsForRejectCounter]="$Accno $SpeciesName nSSU and nLSU present, but at least one of ITS1, n58S, or ITS2 isn't";
	$ReasonsForRejectCounter++; }  #rejection counter; above: error message to be shown for the accno

    if ((length $nSSU_Sequence > 2) and (length $ITS2_Sequence > 2) and ((length $n58S_Sequence == 2) or (length $ITS1_Sequence == 2))) {
	$commit="no";               # if nSSU, ITS2 defined but (ITS1 or 5.8S) undefined: reject sequence
	$ReasonsForReject[$ReasonsForRejectCounter]="$Accno $SpeciesName nSSU and ITS2 present, but at least one of ITS1 or n58S isn't";
	$ReasonsForRejectCounter++; }

    if ((length $nLSU_Sequence > 2) and (length $ITS1_Sequence > 2) and ((length $n58S_Sequence == 2) or (length $ITS2_Sequence == 2))) {
	$commit="no";               # if nLSU, ITS1 defined but (ITS2 or 5.8S) undefined: reject sequence
	$ReasonsForReject[$ReasonsForRejectCounter]="$Accno $SpeciesName nLSU and ITS1 present, but at least one of ITS2 or n58S isn't";
	$ReasonsForRejectCounter++; }  #rejection counter; above: error message to be shown for the accno

    if (($SequenceLength > 0) and (!($commit eq "no"))) {  # if there is a sequence and it's not rejected
	print "\nSequence length: $SequenceLength\n";         # print out the full length of the sequence
	print "Sequence parts summed up: $LengthOfSequenceParts\n"; } # and the length of the extracted:s
    print "\n"; }                                                        # print new line for convenience
#########################################################################################################


#
## subroutine to catch errors, print a line number, delete temp files, and exit gently (ie on bad errors)
# ERROR HANDLING SUBROUTINE #############################################################################
sub err {
    print "accno: $Accno \n";                  # which accession number does this fatal error pertain to?
    unlink glob "work/*.fasta";                           # unlink the temp files in the "work" directory
    print "\n ERROR on $LineCounter - unlinking and exiting. \n";              # print brief error notice
    exit; }                                                                         # and exit the script
#########################################################################################################


#
## subroutine to connect to MySQL database and retrieve all pertitent accession number
# GET THE ACCESSION NUMBERS FROM ALL PERTINENT SEQUENCES ################################################
sub GetAllAccnos {
    # the default query sequence is set in the first lines of the script to be
    # 'select accno from alla where ((idstatus="I") and (species REGEXP "^[A-Za-z]+[[:space:]]+[a-z]+$")) order by species, accno';
    # that is, all fully identified sequences whose taxonomic annotation consists of a word, a space, and another word
    # and ordered by species name and accession number. an or statement 'or (species REGEXP "^[A-Za-z]+[[:space:]]+[a-z]+[-]+[A-Za-z]+$")'
    # makes sure that also species names with epithets containing "-" are matched.

    my (@row, $len, $b, @saved, $reason); my $a=0; my $i;             # temp variables for data retrieval
    $sth = $dbh->prepare (qq{ $query_string });                                       # prepare the query
    $sth->execute();                                                                  # execute the query

    while (@row = $sth->fetchrow_array ) {       # this and below: put the accnos retrieved into an array
	$len = @row;
	for ($i = 0; $i < $len; $i++) {
	    if ($row[$i]) {$saved[$a] = $row[$i]; $a++;}
	    else { $row[$i] = "empty"; $saved[$a] = $row[$i]; $a++;} } }    # array item="empty" if error

    return @saved; }             # return array with accession numbers of all pertinent accession numbers
#########################################################################################################
## the "idstatus="I" requirement isn't necessary for all databases. it is just used in this very database
## to make sure that only fully identified sequences are retrieved and used for the computations. feel
## free to remove it entirely or change it to reflect how you handle identified and unidentified
## in your database. not that it may make little sense to group unidentified sequences based on their
## annotations; "Fungi sp." may be anything and so does not justify lumping.
#


#
## subroutine to get sequence data and species name for any given accession number
# GET SEQUENCE DATA FOR SPECIFIED ACCNO #################################################################
sub GetSequenceAndSpeciesName {
    my @indata=@_;                                                          # accession number comes here
    my $accno=$indata[0];                                      # and is relayed here (first item = accno)

    if (!$accno) { &err; }                             # if empty then something is seriously wrong; exit
    unless ($accno=~/[aA-zZ]+[0-9]+/) { &err; }                      # must contain > 1 letter, > 1 digit

    my (@row, $len, $b, @saved, $reason); my $a=0; my $i;           # temp variables for MySQL processing

    $sth = $dbh->prepare (qq{ SELECT sequence, species from alla where accno="$accno"});   # MySQL string
    $sth->execute();                                                                      # execute query

    while (@row = $sth->fetchrow_array ) {  # this line and below: process the results of the MySQL query
	$len = @row;
	for ($i = 0; $i < $len; $i++) {
	    if ($row[$i]) {$saved[$a] = $row[$i]; $a++;}
	    else { $row[$i] = "empty"; $saved[$a] = $row[$i]; $a++;} } }   # "empty" if there's a problem

    if (!$saved[0]) { $LineCounter=576; &err; }                  # if blank sequence retrieved, then exit
    if ($saved[0] =~ /[0-9]+/) { $LineCounter=577; &err; }        # if sequence contains digit, then exit
    unless ($saved[0] =~ /[aA-zZ]+/) { $LineCounter=578; &err; }     # unless contains letters, then exit
    unless (length $saved[0] > 50) { $LineCounter=579; &err; }              # exit if very short sequence

    if (!$saved[1]) { $LineCounter=581; &err; }                     # if species name is blank, then exit
    if ($saved[1] =~ /[0-9]+/) { $LineCounter=582; &err; }   # if species name contains digits, then exit
    unless ($saved[1] =~ /[aA-zZ]+/) { $LineCounter=583; &err; }     # unless contains letters, then exit
    unless (length $saved[1] > 5) { $LineCounter=584; &err; }              # unless length > 5, then exit

    return ($saved[1], $saved[0]); }                                      # return species name, sequence
#########################################################################################################


#
## subroutine to use HMMER to find the start of 5.8S based on prebuilt HMMER profile (54 bp long)
#########################################################################################################
sub Findn58SStart {
    my @output=`hmmpfam -n -E 1E-10 HMMs/58S/beginning/58james1t54.HMM $TargetFile`;   # cf. HMMER syntax 
                    # run target file (which is dynamicaly set) on HMMER profile; save results in @output
    my $length = scalar @output-1;                                 # how many lines of output did we get?
    my $i=0;
    my $contains58beginning="no";                      # default flag set to "no" = no start of 5.8 found
    my (@temp, $temp, $temp1, $temp2);                      # temp variables used in processing of output

    for ($i=0; $i<=$length; $i++) {                                       # for each line of HMMER output
	unless ($output[$i]=~/^Scores for sequence family classification/) { next; } # move through array
	else {                        # string found. now check if a match was found or not 3 lines ahead
	    if ($output[$i+3] =~ /no hits above thresholds/) { last; }            # does not contain 5.8S
	    else {$contains58beginning="yes"; } } }  # else: OK, sequence was found to contain 5.8S start

    if ($contains58beginning eq "no") { return "no"; }         # return "no": does not contain 5.8S start

    for ($i=0; $i<=$length; $i++) {                                         # for all lines of the output

	unless ($output[$i]=~/^Alignments of top-scoring domains/) { next; }          # move to this line
	else { $temp=$output[$i+1]; last; } }            # and the take a copy of it for processing below

    $temp=~ /(from \d+ to \d+)/;                # will match, e.g. "from 34 to 85" and store in buffer $1
    $temp=$1;                                # copy buffer $1 to $temp, overwriting old contents of $temp
    $temp=~ /(\d+) \D+ (\d+)/;     # will match, e.g., "34 to 85". 34=start of HMMER 5.8S profile, 85=end

    return $1; }          # return the first bp of the HMMER 5.8S profile in the sequence = start of 5.8S
#########################################################################################################


#
## subroutine to find the end of 5.8S using a prebuilt HMMER profile model (51 bp long)
#########################################################################################################
sub Findn58SEnd {

#    my @output=`hmmpfam -n -E 0.00015 HMMs/58S/end/58endjames51.HMM $TargetFile`;
    my @output=`hmmpfam -n -E 0.002 HMMs/58S/end/58endjames51.HMM $TargetFile`;        # cf. HMMER syntax 
                    # run target file (which is dynamicaly set) on HMMER profile; save results in @output
    my $length = scalar @output-1;                                 # how many lines of output did we get?
    my $i=0;
    my $containsn58end="no";                             # default flag set to "no" = no end of 5.8 found
    my (@temp, $temp, $temp1, $temp2);                      # temp variables used in processing of output

    for ($i=0; $i<=$length; $i++) {                                       # for each line of HMMER output
	unless ($output[$i]=~/^Scores for sequence family classification/) { next; } # move through array
	else {                        # string found. now check if a match was found or not 3 lines ahead
	    if ($output[$i+3] =~ /no hits above thresholds/) { last; }     # does not contain end of 5.8S
	    else {$containsn58end="yes"; } } }                # else: does indeed match the HMMER profile

    if ($containsn58end eq "no") { return "no"; }                # return "no": does not contain 5.8S end

    for ($i=0; $i<=$length; $i++) {                                         # for all lines of the output

	unless ($output[$i]=~/^Alignments of top-scoring domains/) { next; }          # move to this line
	else { $temp=$output[$i+1]; last; } }            # and the take a copy of it for processing below

    $temp=~ /(from \d+ to \d+)/;                # will match, e.g. "from 34 to 85" and store in buffer $1
    $temp=$1;                                # copy buffer $1 to $temp, overwriting old contents of $temp
    $temp=~ /(\d+) \D+ (\d+)/;     # will match, e.g., "34 to 85". 34=start of HMMER 5.8S profile, 85=end

    return $2; }   # return the last bp of the HMMER 5.8S profile in the sequence = last position of 5.8S
#########################################################################################################


#
## subroutine to find the start of nLSU using a prebuilt HMMER profile. using a short profile (17 bp)
#########################################################################################################
sub FindnLSUStartTwo {
#    my @output=`hmmpfam -n -E 0.00099 HMMs/nLSU/beginning/nLSUjamesKH17.HMM $TargetFile`;
    my @output=`hmmpfam -n -E 0.01 HMMs/nLSU/beginning/nLSUjamesKH17.HMM $TargetFile`; # cf. HMMER syntax 
                    # run target file (which is dynamicaly set) on HMMER profile; save results in @output
    my $length = scalar @output-1;                                 # how many lines of output did we get?
    my $i=0;
    my $containsnLSUbeginning="no";                   # default flag set to "no" = no start of nLSU found
    my (@temp, $temp, $temp1, $temp2);                      # temp variables used in processing of output

    for ($i=0; $i<=$length; $i++) {                                       # for each line of HMMER output
	unless ($output[$i]=~/^Scores for sequence family classification/) { next; } # move through array
	else {                        # string found. now check if a match was found or not 3 lines ahead
	    if ($output[$i+3] =~ /no hits above thresholds/) { last; }   # does not contain start of nLSU
	    else {$containsnLSUbeginning="yes"; } } }         # else: does indeed match the HMMER profile

    if ($containsnLSUbeginning eq "no") { return "no"; }       # return "no": does not contain nLSU start

    for ($i=0; $i<=$length; $i++) {                                         # for all lines of the output

	unless ($output[$i]=~/^Alignments of top-scoring domains/) { next; }          # move to this line
	else { $temp=$output[$i+1]; last; } }            # and the take a copy of it for processing below

    $temp=~ /(from \d+ to \d+)/;                # will match, e.g. "from 34 to 85" and store in buffer $1
    $temp=$1;                                # copy buffer $1 to $temp, overwriting old contents of $temp
    $temp=~ /(\d+) \D+ (\d+)/;     # will match, e.g., "34 to 85". 34=start of HMMER 5.8S profile, 85=end

    return $1; }          # return the first bp of the HMMER nLSU profile in the sequence = start of nLSU
#########################################################################################################
## first try longer HMMER profile for higher confidence, then resort to the shorter one
#


#
## subroutine to find the start of nLSU using a prebuilt HMMER profile. using a long profile (33 bp)
#########################################################################################################
sub FindnLSUStart {
    my @output=`hmmpfam -n -E 0.005 HMMs/nLSU/beginning/nLSUjamesKH33.HMM $TargetFile`;# cf. HMMER syntax 
                    # run target file (which is dynamicaly set) on HMMER profile; save results in @output
    my $length = scalar @output-1;                                 # how many lines of output did we get?
    my $i=0;
    my $containsnLSUbeginning="no";                   # default flag set to "no" = no start of nLSU found
    my (@temp, $temp, $temp1, $temp2);                      # temp variables used in processing of output

    for ($i=0; $i<=$length; $i++) {                                       # for each line of HMMER output
	unless ($output[$i]=~/^Scores for sequence family classification/) { next; } # move through array
	else {                        # string found. now check if a match was found or not 3 lines ahead
	    if ($output[$i+3] =~ /no hits above thresholds/) { last; }   # does not contain start of nLSU
	    else {$containsnLSUbeginning="yes"; } } }         # else: does indeed match the HMMER profile

    if ($containsnLSUbeginning eq "no") { return "no"; }       # return "no": does not contain nLSU start

    for ($i=0; $i<=$length; $i++) {                                         # for all lines of the output

	unless ($output[$i]=~/^Alignments of top-scoring domains/) { next; }          # move to this line
	else { $temp=$output[$i+1]; last; } }            # and the take a copy of it for processing below

    $temp=~ /(from \d+ to \d+)/;                # will match, e.g. "from 34 to 85" and store in buffer $1
    $temp=$1;                                # copy buffer $1 to $temp, overwriting old contents of $temp
    $temp=~ /(\d+) \D+ (\d+)/;     # will match, e.g., "34 to 85". 34=start of HMMER 5.8S profile, 85=end

    return $1; }             # return the first bp of the HMMER nLSU profile in the sequence = nLSU start
#########################################################################################################
## longer profile = higher confidence. however few sequences are long enough in nLSU for the profile
#


#
## subroutine to find the end of nSSU using a prebuilt HMMER profile. using a short profile (15 bp)
#########################################################################################################
sub FindnSSUEndTwo {

    my @output=`hmmpfam -n -E 0.08 HMMs/nSSU/nSSUtehler15bp.HMM $TargetFile`;          # cf. HMMER syntax
                    # run target file (which is dynamicaly set) on HMMER profile; save results in @output
    my $length = scalar @output-1;                                 # how many lines of output did we get?
    my $i=0;
    my $containsn58end="no";                            # default flag set to "no" = no end of nSSU found
    my (@temp, $temp, $temp1, $temp2);                      # temp variables used in processing of output

    for ($i=0; $i<=$length; $i++) {                                       # for each line of HMMER output
	unless ($output[$i]=~/^Scores for sequence family classification/) { next; } # move through array
	else {                        # string found. now check if a match was found or not 3 lines ahead
	    if ($output[$i+3] =~ /no hits above thresholds/) { last; }     # does not contain end of nSSU
	    else {$containsn58end="yes"; } } }                # else: does indeed match the HMMER profile

    if ($containsn58end eq "no") { return "no"; }                # return "no": does not contain nSSU end

    for ($i=0; $i<=$length; $i++) {                                         # for all lines of the output

	unless ($output[$i]=~/^Alignments of top-scoring domains/) { next; }          # move to this line
	else { $temp=$output[$i+1]; last; } }            # and the take a copy of it for processing below

    $temp=~ /(from \d+ to \d+)/;                # will match, e.g. "from 34 to 85" and store in buffer $1
    $temp=$1;                                # copy buffer $1 to $temp, overwriting old contents of $temp
    $temp=~ /(\d+) \D+ (\d+)/;     # will match, e.g., "34 to 85". 34=start of HMMER 5.8S profile, 85=end

    return $2; }         # return the last bp of the HMMER nSSU profile in the sequence = last bp of nSSU
#########################################################################################################
## first try longer HMMER profile for higher confidence, then resort to the shorter one
#


#
## subroutine to find the end of nSSU using a prebuilt HMMER profile. using a long profile (29 bp)
#########################################################################################################
sub FindnSSUEnd {

    my @output=`hmmpfam -n -E 0.025 HMMs/nSSU/nSSUtehler29bp.HMM $TargetFile`;         # cf. HMMER syntax

    my $length = scalar @output-1;                                 # how many lines of output did we get?
    my $i=0;
    my $containsn58end="no";                            # default flag set to "no" = no end of nSSU found
    my (@temp, $temp, $temp1, $temp2);                      # temp variables used in processing of output

    for ($i=0; $i<=$length; $i++) {                                       # for each line of HMMER output
	unless ($output[$i]=~/^Scores for sequence family classification/) { next; } # move through array
	else {                        # string found. now check if a match was found or not 3 lines ahead
	    if ($output[$i+3] =~ /no hits above thresholds/) { last; }     # does not contain end of nSSU
	    else {$containsn58end="yes"; } } }                # else: does indeed match the HMMER profile

    if ($containsn58end eq "no") { return "no"; }                # return "no": does not contain nSSU end

    for ($i=0; $i<=$length; $i++) {                                         # for all lines of the output

	unless ($output[$i]=~/^Alignments of top-scoring domains/) { next; }          # move to this line
	else { $temp=$output[$i+1]; last; } }            # and the take a copy of it for processing below

    $temp=~ /(from \d+ to \d+)/;                # will match, e.g. "from 34 to 85" and store in buffer $1
    $temp=$1;                                # copy buffer $1 to $temp, overwriting old contents of $temp
    $temp=~ /(\d+) \D+ (\d+)/;     # will match, e.g., "34 to 85". 34=start of HMMER 5.8S profile, 85=end

    return $2; }         # return the last bp of the HMMER nSSU profile in the sequence = last bp of nSSU
#########################################################################################################


#########################################################################################################
sub PrintResultsToScreen {
   # usage: perl emerencia3b.pl | grep "PEET" | sed 's/^PEET//g' > Results.txt # to get results data only
    print "PEET$Accno\t$SpeciesName\t";                                # print accno TAB species name TAB

    my $mode="schematic";             # used to control whether output will be schematic or data-centered

    if ($mode eq "schematic") { # then output only what loci that were found for each accno, not sequence

	if (length $nSSU_Sequence > 2) { print "nSSU"; }   # this means that nSSU was detected and parsed
	else { ; }                                   # else do nothing (because there is nothing to print)
	print "\t";                                                    # print tab to separate data items
	if (length $ITS1_Sequence > 2) { print "ITS1"; }   # this means that ITS1 was detected and parsed
	else { ; }                                                                      # else do nothing
	print "\t";                                                    # print tab to separate data items
	if (length $n58S_Sequence > 2) { print "n58S"; }   # this means that 5.8S was detected and parsed
	else { ; }                                                                      # else do nothing
	print "\t";                                                    # print tab to separate data items
	if (length $ITS2_Sequence > 2) { print "ITS2"; }   # this means that ITS2 was detected and parsed
	else { ; }                                                                      # else do nothing
	print "\t";                                                    # print tab to separate data items
	if (length $nLSU_Sequence > 2) { print "nLSU"; }   # this means that nLSU was detected and parsed
	else {; }                                                                       # else do nothing
	print "\n"; }                                            # print new line to close data for accno

    else {
	if (length $nSSU_Sequence > 2) { print "$nSSU_Sequence"; }          # print out the nSSU sequence
	else { ; }                                                                      # else do nothing
	print "\t";                                                    # print tab to separate data items
	if (length $ITS1_Sequence > 2) { print "$ITS1_Sequence"; }          # print out the ITS1 sequence
	else { ; }                                                                      # else do nothing
	print "\t";                                                    # print tab to separate data items
	if (length $n58S_Sequence > 2) { print "$n58S_Sequence"; }          # print out the 5.8S sequence
	else { ; }                                                                      # else do nothing
	print "\t";                                                    # print tab to separate data items
	if (length $ITS2_Sequence > 2) { print "$ITS2_Sequence"; }          # print out the ITS2 sequence
	else { ; }                                                                      # else do nothing
	print "\t";                                                    # print tab to separate data items
	if (length $nLSU_Sequence > 2) { print "$nLSU_Sequence"; }          # print out the nLSU sequence
	else {; }                                                                       # else do nothing
	print "\n"; } }                                          # print new line to close data for accno
#########################################################################################################
