# Supplementary material for: Intraspecific ITS Variability in the Kingdom Fungi as Expressed in the International Sequence Databases and Its Implications for Molecular Species Identification
Source: Evol Bioinform Online. 2008 May 26;4:193–201. doi: 10.4137/ebo.s653 (PMC2614188; doi:10.4137/ebo.s653)
Supplement: Supplementary document 1 — Perl code used for in silico extraction of ITS1, 5.8S, and ITS2 from the fungal ITS-region sequences in INSD using HMMs; Python code used for alignment and similarity comparison; and R code used for calculating the statistics. Released under the GNU-GPLv2 software license. [file ebo-4-193-s1d.R]

# Program name: emerencia 3 R script for statistics generation
# Program purpose: locate and extract nSSU, ITS1, 5.8S, ITS2, nLSU from
# fungal ITS region sequences etc
# Copyright (C) 2007 R. Henrik Nilsson, Erik Kristiansson, Martin Ryberg et al (henrik.nilsson@dpes.gu.se)
# R. Henrik Nilsson, Goteborg University, Department of Plant and Environmental Sciences, Box 461, 405 30 Goteborg, Sweden
#
# This program is free software; you can redistribute it and/or
# modify it under the terms of the GNU General Public License
# as published by the Free Software Foundation; either version 2
# of the License, or (at your option) any later version.
#
# This program is distributed in the hope that it will be useful,
# but WITHOUT ANY WARRANTY; without even the implied warranty of
# MERCHANTABILITY or FITNESS FOR A PARTICULAR PURPOSE.  See the
# GNU General Public License for more details.
#
# You should have received a copy of the GNU General Public License
# along with this program (as gpl.txt); if not, write to the Free Software
# Foundation, Inc., 51 Franklin Street, Fifth Floor, Boston, MA  02110-1301, USA.

# This function imports the alignment results
ReadData<-function(resultsfile){
  data<-read.table(resultsfile, sep="\t", header=T)
  
  data.new<-data.frame(data[,1], data[,2], 1-data[,3], data[,4], 1-data[,5],
                       data[,6], 1-data[,7], data[,8], 1-data[,9])
		       
  colnames(data.new)<-c("Name", "Number of ITS1 sequences", "ITS1 variability",
                                "Number of5.8s sequences", "5.8s variability",
				"Number of ITS2 sequences", "ITS2 variability",
				"Number of combined sequences", "Combined variability")
  
  return (data.new)
}

# Adds phylum meta data to the data
AddPhylumMetaData<-function(data, phylumfile="phylum.txt"){

  data.phylum<-read.table("phylum.txt", sep="\t")
  colnames(data.phylum)<-c("Name", "Phylum")
  
  phylum<-unique(as.character(data.phylum[,2]))
  nphylum<-length(phylum)
  
  data.new<-merge(x=data, y=data.phylum, by.x="Name", by.y="Name")
  
  return(list(data=data.new, data.phylum=data.phylum, phylum=phylum, nphylum=nphylum))

}

# Counts the number of genera
CountGenera<-function(data){
  
  tmp<-strsplit(as.character(data[,1]), " ")
  tmp2<-unlist(tmp)
  n<-length(tmp2)
  
  genera<-tmp2[seq(1, n, by=2)]
  
  return(length(unique(genera)))
  
}

# Creates pie charts
CreatePieCharts<-function(data, parts){
  
  nparts=length(parts)
  
  data.pie<-numeric(length=nparts-1)
  
  for(i in 1:(nparts-1)){
    data.pie[i]<-sum(data>=parts[i] & data<parts[i+1])
  }

  labels<-paste(100*parts[1:(nparts-1)], " - ", 100*parts[2:nparts], " %", sep="")

  pie(data.pie, labels)
  
  return()

}

# Creates variability plot
CreateVariabilityPlot<-function(data, observations, xlim=c(log10(2),3), ylim=c(0,0.1), plot.lines=T, ...){

  plot(x=log10(observations), y=data, axes=F, xlim=xlim, ylim=ylim, xlab="Number of conspecific sequences", ylab="Intraspecific ITS variability", ...)
  axis(2, at=seq(ylim[1], ylim[2], length=11))
  axis(1, at=c(log10(2),1,2,3), labels=10^c(log10(2),1,2,3))
  
  if(plot.lines==T){
    stat<-CalculateStatistics(data, observations, pretty.print=F)
  
    abline(stat[1],0, col="red")
    abline(stat[3], 0, col="blue")
    abline(stat[5], 0, col="green")
    abline(stat[7], 0, col="yellow")
  } 
   
}

# Creates histogram
CreateHistogram<-function(observations, xlim=c(2,50),ylim=c(0,3000)){
  
  br=max(observations)
  
  hist(observations, axes=F, main="", xlab="Number of conspecific sequences", ylab="Number of species", xlim=xlim, br=br, ylim=ylim)
  axis(2, at=seq(0,3000, by=1000), labels=seq(0,3000,by=1000))
  axis(1, at=c(2, 10, 20, 30, 40, 50)+0.5, labels=c(2, 10, 20, 30, 40, 50))

}

# Function to calculate weighted variance
weighted.variance<-function(data, weights){

  weights.norm<-weights*length(data)/sum(weights)
  
  mean<-sum(data*weights.norm)/sum(weights.norm)
  var<-sum(weights.norm*((data-mean)^2))/(sum(weights.norm)-1)
  
  return(var)
}

# Calculates statistics
CalculateStatistics<-function(data, observations, pretty.print=T){

  # Ordinary statistics
  mean<-mean(data)
  sd<-sqrt(var(data))
  
  # Weighted statistics
  weights<-observations/sum(observations)
  mean.w<-weighted.mean(data, weights)
  sd.w<-sqrt(weighted.variance(data, weights))
  
  # Above 10 statistics
  tmp<-observations>=10
  mean.10<-mean(data[tmp])
  sd.10<-sqrt(var(data[tmp]))
  
  # Robust
  median<-median(data)
  sd.robust<-mad(data)

  # <3% statistics
  tmp<-data<=0.03
  n.less<-sum(tmp)
  n.tot<-length(tmp)

  if(pretty.print==T){
    cat(sprintf("Mean=%0.4f (SD=%0.4f)\nMean10=%0.4f (SD=%0.4f)\nWeighted mean=%0.4f (SD=%0.4f)\nRobust mean=%0.4f (SD=%0.4f)\n", mean, sd, mean.10, sd.10, mean.w, sd.w, median, sd.robust))
    cat(sprintf("%d species out of %d have variability less or equal to 3%% (%0.4f).\n", n.less, n.tot, n.less/n.tot))
  }

  return(c(mean, sd, mean.w, sd.w, mean.10, sd.10, median, sd.robust))
  
}

# Calculates statistics phylum-wise
CalculateStatistics.phylum<-function(data, observations, phylum, current.phyla){

  rows<-phylum==current.phyla
  cat(sprintf("%d species available.\n", sum(rows)))
  
  if(sum(rows>0)){
    return(CalculateStatistics(data[rows], observations[rows]))
  } else {
    cat(sprintf("%s is empty.\n", current.phyla))
  }
  
}

# Some statistics for ITS1 and ITS2
CompareITS<-function(data.its1, data.its2, gap=0, pretty.print=T){

  tmp<-(data.its1+gap)<data.its2
  n<-sum(tmp)
  n.tot<-length(tmp)

  tmp<-(abs(data.its1-data.its2)<=0.05)
  n.equalvar<-sum(tmp)
  
  tmp<-(data.its1==0 & data.its2>0.0025) | (data.its2==0 & data.its1>0.0025)
  n.diff<-sum(tmp)

  if(pretty.print==T){
    cat(sprintf("%d species out of %d have ITS1 more conserved than ITS2 (%0.4f).\n", n, n.tot, n/n.tot))
    cat(sprintf("%d species out of %d have ITS1 and ITS2 rougly equally variable (differ less than 0.5%%) (%0.4f).\n", n.equalvar, n.tot, n.equalvar/n.tot))
    cat(sprintf("%d speices out of %d have either ITS1 or ITS2 fully conserved and the other is at least 0.25%% variable (%0.4f).\n", n.diff, n.tot, n.diff/n.tot))

  }    
  
  return(list(rows=tmp, n=n))
}

# Some statistics fro 5.8s
Compare58s<-function(data.58s, pretty.print=T){

  tmp<-data.58s<=0.005
  n<-sum(tmp)
  n.tot<-length(tmp)
  
  if(pretty.print==T){
    cat(sprintf("%d species out of %d have the 5.8S is less variable than 0.5 %% (%0.4f).\n", n, n.tot, n/n.tot))
  }    
  
  return(list(n=n))
}

# Some statistics for the combined sequences
CompareCombined<-function(data.combined, pretty.print=T){

  tmp<-data.combined==0
  n<-sum(tmp)
  n.tot<-length(tmp)
  
  tmp<-data.combined<=0.03
  n.combined<-sum(tmp)

  
  if(pretty.print==T){
    cat(sprintf("%d species out of %d have fully conserved ITS region (%0.4f).\n", n, n.tot, n/n.tot))
    cat(sprintf("%d species out of %d have combined variability less or equal to 3%% (%0.4f).\n", n.combined, n.tot, n.combined/n.tot))
  }    
  
  return(list(n=n))

}

# Overrepresentation of the different phyla for sequences where ITS1 is more conserved than ITS2
doOverRep<-function(data.its1, data.its2, phylum, current.phyla, gap=0){

  comp.its<-CompareITS(data.its1, data.its2, pretty.print=F, gap=gap)$rows
  comp.phyla<-phylum==current.phyla
  
  
  # Fisher exact test
  cont.table<-matrix(0, nr=2, nc=2)
      
  cont.table[1,1]<-sum(comp.its & comp.phyla)
  cont.table[2,1]<-sum(comp.its & !comp.phyla)
  cont.table[1,2]<-sum(!comp.its & comp.phyla)
  cont.table[2,2]<-sum(!comp.its & !comp.phyla)
  
  res.fisher<-fisher.test(cont.table)
  
  print(res.fisher)
  
  # Hypergeometric by hand
  res.hyper<-phyper(sum(comp.its & comp.phyla)-1, sum(comp.phyla), sum(!comp.phyla), sum(comp.its), lower.tail=F)
  
  return(list(fisher=res.fisher, hyper=res.hyper))
}

writeFinalList<-function(data.phylum, filename){

  # Supplermentary 3 - the list of results
  data.final<-data.phylum[,c(1,10,2,3,5,7,9)]
  data.final[,4:7]<-round(data.final[,4:7], digits=8)
  colnames(data.final)<-c("Species", "Phylum", "Number of sequences", "ITS1 variability", "5.8s variability", "ITS2 variability", "Combined variability")
  write.table(data.final, file=filename, sep="\t", col.names=T, row.names=F, quote=F)

}

# This is the main function. Run this to calculate all statistics and create all plots.
DoEverything<-function(resultsfile="Results/StatsAll.txt"){
  
  # Read data file
  data<-ReadData(resultsfile)

  cat(sprintf("There are %d species in %d genera.\n", dim(data)[1], CountGenera(data)))
  cat(sprintf("The average number of sequences per species is %0.2f.\n", sum(data[,8])/dim(data)[1]))

  # Create ITS1 pie chart  
  pdf("Results/Plots/PieITS1.pdf", width=8, height=8)
  CreatePieCharts(data[,3], parts=c(0,0.01,0.02,0.03,0.05,0.1,0.25,1))
  dev.off()
  
  # Create 5.8s pie chart  
  pdf("Results/Plots/Pie58s.pdf", width=8, height=8)
  CreatePieCharts(data[,5], parts=c(0,0.001, 0.01, 1))
  dev.off()
  
  # Create ITS2 pie chart  
  pdf("Results/Plots/PieITS2.pdf", width=8, height=8)
  CreatePieCharts(data[,7], parts=c(0,0.01,0.02,0.03,0.05,0.1,0.25,1))
  dev.off()
  
  # Create combined pie chart
  pdf("Results/Plots/PieCombined.pdf", width=8, height=8)
  CreatePieCharts(data[,9], parts=c(0,0.01,0.02,0.03,0.05,0.1,0.25,1))
  dev.off()

 
  ### Statistics ###
  
  # ITS1
  cat("ITS1:\n")
  stat.its1<-CalculateStatistics(data[,3], data[,2])
  cat("\n")
  
  # 5.8s
  cat("5.8s:\n")
  stat.58s<-CalculateStatistics(data[,5], data[,4])
  cat("\n")

 # ITS2
  cat("ITS2:\n")
  stat.its2<-CalculateStatistics(data[,7], data[,6])
  cat("\n")

  # ITS2
  cat("Combined:\n")
  stat.combined<-CalculateStatistics(data[,9], data[,8])
  cat("\n")

  pdf(file="Results/Plots/VarPlotITS1_1.pdf", width=12, height=8)
  CreateVariabilityPlot(data[,3], data[,2], ylim=c(0,1), main="ITS1")
  dev.off()
  pdf(file="Results/Plots/VarPlotITS1_2.pdf", width=12, height=8)
  CreateVariabilityPlot(data[,3], data[,2], ylim=c(0,0.1), main="ITS1")
  dev.off()
  
  pdf(file="Results/Plots/VarPlot58s_1.pdf", width=12, height=8)
  CreateVariabilityPlot(data[,5], data[,4], ylim=c(0,1), main="5.8s")
  dev.off()
  pdf(file="Results/Plots/VarPlot58s_2.pdf", width=12, height=8)
  CreateVariabilityPlot(data[,5], data[,4], ylim=c(0,0.03), main="5.8s")
  dev.off()

  pdf(file="Results/Plots/VarPlotITS2_1.pdf", width=12, height=8)
  CreateVariabilityPlot(data[,7], data[,6], ylim=c(0,1), main="ITS2")
  dev.off()
  pdf(file="Results/Plots/VarPlotITS2_2.pdf", width=12, height=8)
  CreateVariabilityPlot(data[,7], data[,6], ylim=c(0,0.1), main="ITS2")
  dev.off()

  pdf(file="Results/Plots/VarPlotCombined_1.pdf", width=12, height=8)
  CreateVariabilityPlot(data[,9], data[,8], ylim=c(0,1), main="Combined")
  dev.off()
  pdf(file="Results/Plots/VarPlotCombined_2.pdf", width=12, height=8)
  CreateVariabilityPlot(data[,9], data[,8], ylim=c(0,0.1), main="Combined")
  dev.off()


  # Phylum stats  
  metadata<-AddPhylumMetaData(data)
  data.phylum<-metadata$data
    
  for(i in 1:(metadata$nphylum)){
    cat(paste(metadata$phylum[i], "\n", sep=""))
    # ITS1
    cat("ITS1:\n")
    stat.phylum.its1<-CalculateStatistics.phylum(data.phylum[,3], data.phylum[,2], data.phylum[,10], metadata$phylum[i])
    cat("\n")

    # 5.8s
    cat("5.8s:\n")
    stat.phylum.58s<-CalculateStatistics.phylum(data.phylum[,5], data.phylum[,4], data.phylum[,10], metadata$phylum[i])
    cat("\n")
    
    # ITS2
    cat("ITS2:\n")
    stat.phylum.its2<-CalculateStatistics.phylum(data.phylum[,7], data.phylum[,6], data.phylum[,10], metadata$phylum[i])
    cat("\n")

    # Combined
    cat("Combined:\n")
    stat.phylum.combined<-CalculateStatistics.phylum(data.phylum[,9], data.phylum[,8], data.phylum[,10], metadata$phylum[i])
    cat("\n")

  }


  # ITS1/ITS2
 
  comp.its<-CompareITS(data[,3], data[,7])

  for(i in 1:(metadata$nphylum)){  
    cat(paste(metadata$phylum[i], "\n", sep=""))
    overrep<-doOverRep(data[,3], data[,7], data.phylum[,10], metadata$phylum[i])
  }
 
  # 5.8s
  comp.58s<-Compare58s(data[,5])

  # Combined
  comp.comb<-CompareCombined(data[,9])


  # Final stuff
  # Here are the figures for the paper
  
  # Supplementary figure 2b - variability plot
  pdf(file="Results/Final/SuppFigure2b.pdf", width=12, height=8)
  CreateVariabilityPlot(data[,9], data[,8], ylim=c(0,0.5), main="", plot.lines=F, cex=0.75)
  dev.off()
  
  # Supplementary figure 2a - histogram
  pdf(file="Results/Final/SuppFigure2a.pdf", width=12, height=8)
  CreateHistogram(data[,8])
  dev.off()
  
  # Supplermentary 3 - the list of results
  writeFinalList(data.phylum, "Results/Final/Supplementary3.xls")

  # Create ITS1 pie chart  
  pdf("Results/Final/Figure1a.pdf", width=8, height=8)
  CreatePieCharts(data[,3], parts=c(0,0.01,0.02,0.03,0.05,0.1,0.25,1))
  dev.off()

  # Create ITS2 pie chart  
  pdf("Results/Final/Figure1b.pdf", width=8, height=8)
  CreatePieCharts(data[,7], parts=c(0,0.01,0.02,0.03,0.05,0.1,0.25,1))
  dev.off()
  
  # Create combined pie chart
  pdf("Results/Final/Figure1c.pdf", width=8, height=8)
  CreatePieCharts(data[,9], parts=c(0,0.01,0.02,0.03,0.05,0.1,0.25,1))
  dev.off()

  return()

}
