# Supplementary material for: Intraspecific ITS Variability in the Kingdom Fungi as Expressed in the International Sequence Databases and Its Implications for Molecular Species Identification
Source: Evol Bioinform Online. 2008 May 26;4:193–201. doi: 10.4137/ebo.s653 (PMC2614188; doi:10.4137/ebo.s653)
Supplement: Supplementary document 3 — Estimated intraspecific variability of all 4185 fungal species of this study; results boiled down to ITS1, 5.8S, ITS2, and all combined. The number of sequences underlying the estimates, as well as the phylum-wise affiliation as given in INSD, are indicated. Extreme values are likely, but not necessarily bound, to hint at the presence of cryptic species or other unresolved taxonomic issues, laboratory artefacts, or additional compounding factors and were found to be distributed in all phyla in proportion to their size (Chi2 test: p-value >0.2). In the interest of completeness, no such entries were left out from the study. Only organisms annotated in INSD as belonging to the kingdom Fungi are included; organisms traditionally treated as “fungal allies” but now known to belong elsewhere were not targeted in this study. [file ebo-4-193-s3.xls]

## Sheet: Supplementary3
Species	Phylum	Number of sequences	ITS1 variability	5.8s variability	ITS2 variability	Combined variability
Absidia blakesleeana	Zygomycota	2	0.020833	0.006329	0.011236	0.013534
Absidia californica	Zygomycota	2	0.012821	0	0.005181	0.006873
Absidia coerulea	Zygomycota	8	0.018059	0	0.005348	0.008873
Absidia corymbifera	Zygomycota	9	0.018587	0.006329	0.003953	0.007353
Absidia cylindrospora	Zygomycota	2	0.02439	0	0.053892	0.026966
Absidia glauca	Zygomycota	11	0.127273	0.006452	0.069307	0.071057
Absidia macrospora	Zygomycota	2	0.008889	0	0.005102	0.005208
Absidia parricida	Zygomycota	3	0.021622	0.025157	0.014151	0.012681
Absidia repens	Zygomycota	3	0.473684	0.006452	0.374384	0.308943
Absidia spinosa	Zygomycota	3	0.466667	0.025806	0.420765	0.323529
Acaromyces ingoldii	Basidiomycota	2	0	0	0	0
Acarospora fuscata	Ascomycota	4	0	0.003165	0.012739	0.00818
Acarospora molybdina	Ascomycota	2	0.274854	0.031646	0.261146	0.191358
Acarospora rugulosa	Ascomycota	4	0.028736	0	0.025316	0.018367
Acarospora schleicheri	Ascomycota	2	0.157895	0.006329	0.221519	0.129363
Acarospora sinopica	Ascomycota	5	0.049133	0	0.063878	0.039959
Acarospora smaragdula	Ascomycota	4	0.097884	0.006329	0.060492	0.057275
Acaulospora lacunosa	Glomeromycota	2	0.038462	0.006329	0.055276	0.034707
Acephala applanata	Ascomycota	7	0	0	0	0
Aciculosporium take	Ascomycota	8	0	0	0.006211	0.002179
Acremonium alternatum	Ascomycota	5	0.00641	0	0	0.003189
Acremonium crotocinigenum	Ascomycota	2	0.034091	0	0.01676	0.017544
Acremonium cucurbitacearum	Ascomycota	15	0.007042	0	0	0.002137
Acremonium furcatum	Ascomycota	2	0.006757	0	0.00578	0.004175
Acremonium implicatum	Ascomycota	2	0.115854	0	0.505319	0.223529
Acremonium kiliense	Ascomycota	2	0	0	0	0
Acremonium strictum	Ascomycota	30	0.034884	0	0.071006	0.036072
Actinomucor elegans	Zygomycota	9	0.009737	0	0.041475	0.017572
Agaricostilbum hyphaenes	Basidiomycota	2	0	0	0	0
Agaricus arvensis	Basidiomycota	4	0.054264	0	0.035047	0.045996
Agaricus augustus	Basidiomycota	2	0	0.006329	0	0.001511
Agaricus bernardii	Basidiomycota	2	0.006579	0	0.046948	0.017778
Agaricus bisporus	Basidiomycota	41	0	0	0	0.003145
Agaricus bitorquis	Basidiomycota	9	0.006769	0	0.004854	0.004989
Agaricus blazei	Basidiomycota	11	0.007752	0	0.004739	0.004619
Agaricus brasiliensis	Basidiomycota	3	0.010169	0	0.004717	0.006015
Agaricus bresadolianus	Basidiomycota	2	0	0	0	0
Agaricus bridghami	Basidiomycota	2	0	0	0	0
Agaricus californicus	Basidiomycota	5	0	0	0.014706	0.004594
Agaricus campestris	Basidiomycota	4	0.028568	0	0.00237	0.014965
Agaricus comtulus	Basidiomycota	3	0	0	0	0
Agaricus cupreobrunneus	Basidiomycota	4	0.005051	0	0.007177	0.005271
Agaricus cupressicola	Basidiomycota	2	0	0	0	0
Agaricus devoniensis	Basidiomycota	6	0.013072	0	0.004854	0.00597
Agaricus diminutivus	Basidiomycota	2	0.082192	0.006329	0.051163	0.054135
Agaricus freirei	Basidiomycota	5	0.003425	0	0	0.001513
Agaricus gennadii	Basidiomycota	5	0.013514	0	0.004717	0.006006
Agaricus hondensis	Basidiomycota	4	0.003289	0	0	0.001488
Agaricus iodosmus	Basidiomycota	4	0	0	0	0.002252
Agaricus macrosporus	Basidiomycota	2	0	0.006329	0.037383	0.017964
Agaricus menieri	Basidiomycota	4	0	0	0	0
Agaricus moelleri	Basidiomycota	5	0	0	0.004878	0.001529
Agaricus nevoi	Basidiomycota	2	0	0.006329	0.009479	0.004518
Agaricus parvitigrinus	Basidiomycota	4	0	0	0	0
Agaricus pequinii	Basidiomycota	4	0	0	0	0
Agaricus phaeolepidotus	Basidiomycota	3	0.003448	0	0.004739	0.003035
Agaricus placomyces	Basidiomycota	2	0.006579	0.006329	0.004902	0.006006
Agaricus pseudopratensis	Basidiomycota	6	0.06689	0	0.04878	0.045317
Agaricus romagnesii	Basidiomycota	2	0.010135	0.006329	0.009302	0.008969
Agaricus subfloccosus	Basidiomycota	2	0.003311	0	0	0.001504
Agaricus subrufescens	Basidiomycota	4	0	0	0	0
Agaricus subrutilescens	Basidiomycota	4	0.038462	0	0.021028	0.018924
Agaricus tollocanensis	Basidiomycota	2	0.006897	0	0	0.003063
Agaricus vaporarius	Basidiomycota	3	0	0	0	0
Agaricus xanthodermulus	Basidiomycota	4	0	0	0	0
Agaricus xanthodermus	Basidiomycota	8	0	0	0	0
Agrocybe aegerita	Basidiomycota	15	0.014286	0	0	0.006633
Agrocybe chaxingu	Basidiomycota	2	0.020408	0	0.038961	0.022082
Agrocybe erebia	Basidiomycota	4	0.214379	0	0.196083	0.15644
Agrocybe pediades	Basidiomycota	5	0	0.006289	0.004808	0.003244
Agrocybe praecox	Basidiomycota	3	0.07907	0	0.019139	0.036082
Ahtiana sphaerosporella	Ascomycota	2	0	0	0	0
Ajellomyces capsulatus	Ascomycota	86	0.024155	0	0.02649	0.021195
Ajellomyces dermatitidis	Ascomycota	6	0.004587	0	0.005263	0.003534
Alatospora acuminata	Ascomycota	5	0.0375	0.006329	0.050179	0.031024
Albatrellus citrinus	Basidiomycota	9	0.005435	0	0	0.001767
Albatrellus flettii	Basidiomycota	2	0	0	0	0
Albatrellus ovinus	Basidiomycota	6	0	0	0.004608	0.001825
Albatrellus subrubescens	Basidiomycota	4	0	0	0	0
Albatrellus syringae	Basidiomycota	2	0	0	0	0
Albertiniella polyporicola	Ascomycota	2	0	0	0	0
Alectoria ochroleuca	Ascomycota	3	0.010753	0	0.006757	0.006098
Alectoria sarmentosa	Ascomycota	2	0.005376	0	0	0.002037
Allantoparmelia alpicola	Ascomycota	2	0.280423	0.012658	0.139073	0.152305
Allocetraria madreporiformis	Ascomycota	3	0.065217	0	0.07947	0.04814
Allocetraria stracheyi	Ascomycota	3	0.016216	0.006329	0.065789	0.030364
Alloclavaria purpurea	Basidiomycota	2	0.261468	0.006329	0.171717	0.160279
Almbornia azaniensis	Ascomycota	2	0.11828	0.012658	0.081081	0.073171
Almbornia cafferensis	Ascomycota	2	0.196809	0	0.14094	0.115152
Alnicola amarescens	Basidiomycota	2	0.037975	0	0.037209	0.027869
Alnicola badia	Basidiomycota	7	0.009091	0	0.023041	0.011765
Alnicola cholea	Basidiomycota	3	0.030303	0.006329	0.018519	0.019835
Alnicola dubis	Basidiomycota	3	0.013043	0	0	0.004959
Alnicola inculta	Basidiomycota	5	0.010739	0	0.004651	0.005766
Alnicola luteolofibrillosa	Basidiomycota	5	0.004426	0	0.009238	0.004171
Alnicola macrospora	Basidiomycota	6	0.008621	0	0	0.003466
Alnicola salabertii	Basidiomycota	3	0	0	0	0
Alnicola scolecina	Basidiomycota	2	0	0	0.009217	0.003306
Alnicola subconspersa	Basidiomycota	7	0.010363	0	0.00463	0.005282
Alnicola tantilla	Basidiomycota	2	0.017094	0	0.014019	0.011551
Alnicola umbrina	Basidiomycota	8	0.004348	0	0.004608	0.003303
Alternaria alli	Ascomycota	2	0.016575	0	0	0.005964
Alternaria alternata	Ascomycota	76	0.006098	0	0.006173	0.004061
Alternaria arborescens	Ascomycota	5	0	0	0.006289	0.002079
Alternaria brassicae	Ascomycota	12	0	0	0	0
Alternaria brassicicola	Ascomycota	13	0	0	0	0
Alternaria carthami	Ascomycota	3	0	0	0	0
Alternaria citri	Ascomycota	5	0.00303	0	0.003125	0.00207
Alternaria dauci	Ascomycota	6	0.005952	0	0	0.002041
Alternaria destruens	Ascomycota	2	0.103659	0	0.07362	0.059794
Alternaria japonica	Ascomycota	5	0	0	0	0
Alternaria longipes	Ascomycota	11	0	0	0	0.00207
Alternaria longissima	Ascomycota	2	0.342282	0	0.259494	0.197425
Alternaria macrospora	Ascomycota	3	0.005917	0	0.054217	0.020284
Alternaria mali	Ascomycota	3	0.006849	0	0	0.002155
Alternaria palandui	Ascomycota	4	0.015873	0	0	0.018815
Alternaria panax	Ascomycota	5	0	0	0	0
Alternaria petroselini	Ascomycota	3	0.006024	0	0	0.002075
Alternaria porri	Ascomycota	3	0.005525	0	0.006098	0.001988
Alternaria radicina	Ascomycota	9	0	0	0.006289	0.00207
Alternaria solani	Ascomycota	5	0	0	0.006098	0.002033
Alternaria tagetica	Ascomycota	3	0.005882	0	0.011696	0.004008
Alternaria tenuissima	Ascomycota	26	0.006098	0	0	0.004149
Alternaria triticimaculans	Ascomycota	2	0	0	0	0
Alternaria triticina	Ascomycota	6	0.025907	0	0.012422	0.013752
Alternaria zinniae	Ascomycota	4	0	0	0	0
Amandinea punctata	Ascomycota	3	0.096257	0.006329	0.076433	0.059761
Amanita citrina	Basidiomycota	3	0.136	0.018868	0.057692	0.070978
Amanita constricta	Basidiomycota	2	0.005714	0	0	0.002024
Amanita exitialis	Basidiomycota	2	0.005	0	0.03125	0.012727
Amanita flavipes	Basidiomycota	2	0.032258	0	0.068293	0.036007
Amanita flavoconia	Basidiomycota	2	0.026882	0	0	0.010081
Amanita fuliginea	Basidiomycota	2	0	0	0.02451	0.008606
Amanita fulva	Basidiomycota	3	0.543307	0.06962	0.491124	0.364896
Amanita hemibapha	Basidiomycota	4	0.248612	0.006329	0.203089	0.173279
Amanita ibotengutake	Basidiomycota	15	0.009852	0	0.008264	0.008278
Amanita lanei	Basidiomycota	2	0.019608	0.006329	0.029412	0.022
Amanita muscaria	Basidiomycota	45	0.015	0	0.004425	0.008576
Amanita pantherina	Basidiomycota	17	0.037915	0	0.026432	0.02183
Amanita parvipantherina	Basidiomycota	3	0	0	0	0
Amanita phalloides	Basidiomycota	4	0	0	0	0
Amanita porphyria	Basidiomycota	2	0.030043	0	0.056818	0.029982
Amanita punctata	Basidiomycota	2	0.379808	0.044304	0.368098	0.279245
Amanita rubescens	Basidiomycota	6	0.048	0.006289	0.044776	0.037643
Amanita spissa	Basidiomycota	2	0.101961	0	0.074257	0.066667
Amanita vaginata	Basidiomycota	3	0.204545	0.006329	0.211382	0.156863
Amanita velosa	Basidiomycota	2	0.010811	0.006329	0.018634	0.011905
Amaurascopsis reticulata	Ascomycota	2	0.051502	0.01875	0.058824	0.044405
Amauroascus aureus	Ascomycota	2	0.028169	0.018634	0.005917	0.018416
Amauroascus mutatus	Ascomycota	2	0.023585	0.012658	0.018868	0.018904
Amauroascus niger	Ascomycota	2	0	0	0	0
Amauroascus volatilis-patellus	Ascomycota	2	0.004854	0.037736	0.05625	0.030476
Ampelomyces humuli	Ascomycota	5	0.042707	0	0.019108	0.019776
Ampelomyces quisqualis	Ascomycota	2	0.118919	0.012658	0.053691	0.065041
Amphinema byssoides	Basidiomycota	4	0.006098	0	0.005587	0.003984
Amylomyces rouxii	Zygomycota	26	0.005208	0	0.015873	0.007421
Amylostereum areolatum	Basidiomycota	3	0.006452	0	0.016304	0.007737
Amylostereum chailletii	Basidiomycota	4	0	0	0	0
Anamika indica	Basidiomycota	2	0.017857	0	0.022727	0.01495
Anaptychia ciliaris	Ascomycota	4	0.194253	0.012658	0.025316	0.088518
Anguillospora crassa	Ascomycota	5	0	0	0	0
Anguillospora filiformis	Ascomycota	2	0.02439	0.018987	0.027397	0.023504
Anguillospora longissima	Ascomycota	5	0.007353	0	0.006494	0.005585
Annulohypoxylon annulatum	Ascomycota	2	0.016216	0.006329	0.012346	0.011881
Annulohypoxylon cohaerens	Ascomycota	2	0.171123	0	0.100671	0.095142
Annulohypoxylon moriforme	Ascomycota	2	0.51269	0.06962	0.365854	0.341198
Annulohypoxylon multiforme	Ascomycota	6	0.153409	0.012658	0.100671	0.091097
Annulohypoxylon nitens	Ascomycota	5	0.025478	0	0.012195	0.009395
Annulohypoxylon purpureonitens	Ascomycota	7	0.004464	0	0.017964	0.009091
Antarctomyces psychrotrophicus	Ascomycota	2	0	0	0.013423	0.004292
Anthostomella sepelibilis	Ascomycota	2	0.072993	0	0.062112	0.04386
Antrodia albida	Basidiomycota	2	0.102564	0	0.049505	0.054054
Antrodia heteromorpha	Basidiomycota	2	0.005051	0	0.009852	0.005367
Antrodia juniperina	Basidiomycota	2	0.02765	0	0.041475	0.025338
Antrodia malicola	Basidiomycota	2	0.004926	0	0	0.001736
Antrodia serialis	Basidiomycota	3	0.020619	0	0.005051	0.009091
Antrodia sinuosa	Basidiomycota	3	0.040541	0.006329	0.12	0.056133
Antrodia vaillantii	Basidiomycota	5	0.010204	0.006329	0.009346	0.008803
Antrodia variiformis	Basidiomycota	2	0.005102	0	0	0.001802
Antrodia xantha	Basidiomycota	4	0.002618	0	0.013889	0.006365
Antrodiella americana	Basidiomycota	2	0	0	0	0
Antrodiella citrinella	Basidiomycota	3	0	0	0	0
Antrodiella faginea	Basidiomycota	8	0	0	0	0
Antrodiella hoehnelii	Basidiomycota	2	0	0	0	0
Antrodiella pallasii	Basidiomycota	3	0	0	0	0
Antrodiella parasitica	Basidiomycota	2	0	0	0	0
Antrodiella romellii	Basidiomycota	4	0	0	0	0
Antrodiella semisupina	Basidiomycota	6	0	0	0.004505	0.001724
Anzia colpota	Ascomycota	2	0.026738	0	0.039216	0.022088
Aphanoascus cinnabarinus	Ascomycota	3	0.010471	0	0	0.00396
Aphanoascus fulvescens	Ascomycota	2	0	0	0	0
Aphanoascus keratinophilus	Ascomycota	2	0.091324	0	0.00641	0.0394
Apiognomonia errabunda	Ascomycota	35	0.005319	0	0	0.003891
Apiognomonia veneta	Ascomycota	2	0	0	0	0
Apiospora montagnei	Ascomycota	12	0.230366	0	0.084416	0.121272
Aporospora terricola	Ascomycota	2	0	0	0.00625	0.002146
Appendicispora fennica	Glomeromycota	7	0.015152	0	0.010152	0.006186
Aquaphila albicans	Ascomycota	2	0.005348	0	0	0.001957
Arcangeliella borziana	Basidiomycota	2	0	0	0	0
Archaeospora leptoticha	Glomeromycota	62	0.16	0.006329	0.106796	0.098456
Archaeospora trappei	Glomeromycota	2	0.352	0.006329	0.333333	0.242188
Arctocetraria andrejevii	Ascomycota	3	0.010753	0.006329	0	0.004065
Arctoparmelia centrifuga	Ascomycota	2	0.032432	0	0.006536	0.014113
Armillaria borealis	Basidiomycota	2	0.008333	0	0.005195	0.005109
Armillaria calvescens	Basidiomycota	3	0	0.006329	0.002604	0.002513
Armillaria cepistipes	Basidiomycota	5	0.012552	0	0.014085	0.008465
Armillaria fumosa	Basidiomycota	7	0	0	0.015873	0.006079
Armillaria fuscipes	Basidiomycota	14	0	0	0	0
Armillaria gallica	Basidiomycota	9	0.008403	0	0.012987	0.008963
Armillaria gemina	Basidiomycota	3	0	0	0.005208	0.002513
Armillaria heimii	Basidiomycota	10	0.008475	0	0.016216	0.008636
Armillaria hinnulea	Basidiomycota	5	0.004608	0	0.002604	0.003947
Armillaria limonea	Basidiomycota	4	0.009448	0	0.011765	0.00885
Armillaria luteobubalina	Basidiomycota	10	0.083045	0	0.019531	0.041252
Armillaria mellea	Basidiomycota	24	0.057805	0	0.119107	0.07929
Armillaria nabsnona	Basidiomycota	3	0.019685	0	0.005208	0.007538
Armillaria novae-zelandiae	Basidiomycota	11	0.116197	0.012658	0.136808	0.098516
Armillaria ostoyae	Basidiomycota	8	0.012658	0	0.011405	0.009895
Armillaria pallidula	Basidiomycota	3	0.051181	0.006329	0.01992	0.028614
Armillaria sinapina	Basidiomycota	4	0.007987	0	0.007772	0.006307
Armillaria socialis	Basidiomycota	2	0.004219	0	0	0.001608
Armillaria tabescens	Basidiomycota	4	0.012605	0	0.02635	0.01455
Arthrinium aureum	Ascomycota	3	0.018957	0	0.012987	0.011472
Arthrinium japonicum	Ascomycota	3	0	0	0	0
Arthrinium marii	Ascomycota	2	0.004386	0	0	0.001852
Arthrinium phaeospermum	Ascomycota	16	0.172093	0	0.071429	0.094877
Arthrinium sacchari	Ascomycota	5	0.121429	0	0.059509	0.067904
Arthrinium serenense	Ascomycota	3	0.192488	0	0.077922	0.100952
Arthroascus schoenii	Ascomycota	16	0.012346	0	0.004608	0.006472
Arthrobotrys amerospora	Ascomycota	2	0	0	0	0
Arthrobotrys cladodes	Ascomycota	2	0	0	0	0
Arthrobotrys conoides	Ascomycota	2	0.29703	0.006329	0.156069	0.165103
Arthrobotrys cylindrospora	Ascomycota	3	0.01087	0	0	0.00381
Arthrobotrys musiformis	Ascomycota	3	0.118227	0.006289	0.087719	0.075047
Arthrobotrys oligospora	Ascomycota	3	0.035156	0	0.069519	0.038079
Arthrobotrys superba	Ascomycota	2	0.010417	0	0.035294	0.015385
Arthrobotrys vermicola	Ascomycota	2	0.107317	0.006289	0.02381	0.050752
Arthrocladiella mougeotii	Ascomycota	2	0	0	0	0
Arthroderma benhamiae	Ascomycota	87	0.02834	0.006329	0.037234	0.023689
Arthroderma cajetani	Ascomycota	4	0.005682	0	0.007895	0.005719
Arthroderma ciferrii	Ascomycota	2	0	0	0	0
Arthroderma cuniculi	Ascomycota	3	0.003968	0	0.010582	0.005008
Arthroderma curreyi	Ascomycota	2	0.003846	0	0	0.001621
Arthroderma fulvum	Ascomycota	10	0.014218	0	0.010204	0.008865
Arthroderma gertleri	Ascomycota	2	0.012658	0	0.00578	0.007042
Arthroderma grubyi	Ascomycota	2	0	0	0	0
Arthroderma gypseum	Ascomycota	6	0.004425	0	0	0.00173
Arthroderma incurvatum	Ascomycota	4	0.039548	0	0.0525	0.03271
Arthroderma insingulare	Ascomycota	2	0	0	0	0
Arthroderma otae	Ascomycota	5	0.017313	0	0	0.009259
Arthroderma persicolor	Ascomycota	2	0	0	0	0
Arthroderma simii	Ascomycota	5	0	0	0.01087	0.003339
Arthroderma tuberculatum	Ascomycota	2	0.028689	0	0.02139	0.018676
Arthroderma uncinatum	Ascomycota	3	0.012658	0.006329	0.005714	0.008772
Arthroderma vanbreuseghemii	Ascomycota	6	0.015686	0	0	0.006723
Arthrographis cuboidea	Ascomycota	5	0.021858	0	0.006024	0.009862
Arthrographis kalrae	Ascomycota	16	0	0	0	0
Artomyces austropiperatus	Basidiomycota	2	0.015544	0	0.013393	0.010435
Artomyces candelabrus	Basidiomycota	2	0.031088	0	0.024691	0.020202
Artomyces colensoi	Basidiomycota	2	0	0	0	0
Artomyces costaricensis	Basidiomycota	2	0.01005	0	0	0.003378
Artomyces microspora	Basidiomycota	2	0.014423	0	0.004132	0.006579
Artomyces novae-zelandiae	Basidiomycota	2	0	0	0	0
Artomyces piperatus	Basidiomycota	2	0	0	0	0
Artomyces pyxidatus	Basidiomycota	15	0.070707	0	0.049107	0.044828
Artomyces stephenii	Basidiomycota	2	0.036458	0	0.093458	0.047872
Artomyces tasmaniensis	Basidiomycota	2	0	0	0	0
Artomyces turgidus	Basidiomycota	3	0.025907	0	0.088	0.044925
Asahinea chrysantha	Ascomycota	2	0	0	0	0
Ascobotryozyma americana	Ascomycota	2	0	0	0.009901	0.003766
Ascobotryozyma cognata	Ascomycota	3	0.005882	0	0.009174	0.003663
Ascocalyx abietina	Ascomycota	16	0.02027	0	0.006944	0.008969
Ascochyta maackiae	Ascomycota	2	0	0	0	0
Ascocoryne cylichnium	Ascomycota	3	0.140777	0.006329	0.094595	0.085938
Ascocoryne sarcoides	Ascomycota	3	0.027624	0	0.012903	0.01417
Aspergillus aculeatus	Ascomycota	17	0.002841	0	0.006494	0.004098
Aspergillus auricomus	Ascomycota	3	0.027174	0	0	0.010965
Aspergillus awamori	Ascomycota	5	0.005405	0	0.002959	0.00303
Aspergillus avenaceus	Ascomycota	2	0.032258	0.006329	0	0.014085
Aspergillus bombycis	Ascomycota	9	0	0	0	0
Aspergillus brasiliensis	Ascomycota	2	0.005405	0	0	0.001953
Aspergillus caelatus	Ascomycota	6	0	0	0	0
Aspergillus caespitosus	Ascomycota	3	0.136095	0	0.035714	0.058586
Aspergillus candidus	Ascomycota	2	0	0	0	0
Aspergillus carbonarius	Ascomycota	13	0.005405	0	0	0.001963
Aspergillus carneus	Ascomycota	3	0.039735	0	0.026087	0.021226
Aspergillus clavatonanicus	Ascomycota	3	0	0	0.005882	0.002123
Aspergillus clavatus	Ascomycota	6	0	0	0	0.001953
Aspergillus elegans	Ascomycota	3	0.021277	0.006329	0.005882	0.011628
Aspergillus ellipticus	Ascomycota	5	0.005376	0	0	0.001957
Aspergillus flavipes	Ascomycota	5	0.051924	0.006329	0.058824	0.042824
Aspergillus flavus	Ascomycota	51	0.005525	0	0.005952	0.004464
Aspergillus foetidus	Ascomycota	4	0	0	0	0.003914
Aspergillus fumigatus	Ascomycota	43	0.005128	0	0	0.001965
Aspergillus fumisynnematus	Ascomycota	3	0	0	0	0
Aspergillus heteromorphus	Ascomycota	4	0	0	0	0
Aspergillus ibericus	Ascomycota	6	0	0.006329	0	0.001957
Aspergillus japonicus	Ascomycota	18	0	0	0.006536	0.002053
Aspergillus lentulus	Ascomycota	8	0.005128	0	0.006098	0.001976
Aspergillus leporis	Ascomycota	3	0.051282	0.006329	0.017544	0.023364
Aspergillus melleus	Ascomycota	2	0.215	0	0.008696	0.093023
Aspergillus niger	Ascomycota	46	0.010811	0	0.005952	0.005871
Aspergillus nomius	Ascomycota	52	0.005236	0	0.005814	0.003839
Aspergillus ochraceoroseus	Ascomycota	2	0.088435	0.006329	0.055118	0.048611
Aspergillus ochraceus	Ascomycota	16	0.027282	0	0.02521	0.017701
Aspergillus oryzae	Ascomycota	14	0	0	0.005952	0.001972
Aspergillus ostianus	Ascomycota	3	0.035088	0.012658	0.00578	0.013453
Aspergillus parasiticus	Ascomycota	8	0.005396	0	0.005882	0.011686
Aspergillus penicillioides	Ascomycota	7	0.220096	0.012579	0.183333	0.139493
Aspergillus petrakii	Ascomycota	2	0.041176	0	0.02521	0.022371
Aspergillus pseudotamarii	Ascomycota	7	0	0	0	0
Aspergillus puniceus	Ascomycota	2	0	0	0	0
Aspergillus restrictus	Ascomycota	2	0.306452	0.012579	0.080645	0.12285
Aspergillus sclerotiorum	Ascomycota	7	0.036082	0.006289	0.050847	0.031915
Aspergillus sojae	Ascomycota	3	0.005236	0	0.005882	0.003854
Aspergillus sydowii	Ascomycota	18	0	0	0.005952	0.004237
Aspergillus tamarii	Ascomycota	13	0	0	0	0.001919
Aspergillus terreus	Ascomycota	29	0	0	0	0.002289
Aspergillus tubingensis	Ascomycota	14	0	0	0	0
Aspergillus unguis	Ascomycota	3	0.006369	0	0.006024	0.002114
Aspergillus ustus	Ascomycota	13	0.04717	0	0.013917	0.018587
Aspergillus wentii	Ascomycota	2	0.062147	0	0	0.024283
Aspergillus versicolor	Ascomycota	24	0.006452	0	0.019231	0.009412
Aspergillus westerdijkiae	Ascomycota	23	0.035398	0	0.017045	0.01566
Aspicilia cinerea	Ascomycota	3	0.057143	0.012658	0.081761	0.050916
Aspicilia contorta	Ascomycota	2	0.032787	0	0.00641	0.014056
Aspicilia simoensis	Ascomycota	3	0.083333	0.006329	0.012739	0.024609
Astraeus hygrometricus	Basidiomycota	26	0.306878	0.018868	0.143443	0.173993
Astraeus odoratus	Basidiomycota	8	0.014276	0.006289	0.007246	0.008654
Athelia arachnoidea	Basidiomycota	2	0.00495	0	0.02451	0.010619
Athelia bombacina	Basidiomycota	2	0.012448	0	0.008811	0.007987
Athelia rolfsii	Basidiomycota	35	0.016575	0	0.004367	0.008803
Aurapex penicillata	Ascomycota	7	0.009524	0	0.006757	0.005814
Aureobasidium pullulans	Ascomycota	71	0.011173	0	0.038462	0.016227
Auriculariopsis ampla	Basidiomycota	3	0.006757	0.050633	0.026455	0.115385
Auriculibuller fuscus	Basidiomycota	3	0	0	0	0
Auriscalpium vulgare	Basidiomycota	4	0.022116	0	0.016355	0.014492
Auxarthron alboluteum	Ascomycota	2	0.004902	0	0.00641	0.003861
Auxarthron conjugatum	Ascomycota	2	0	0	0	0
Auxarthron filamentosum	Ascomycota	4	0	0	0	0
Auxarthron kuehnii	Ascomycota	8	0.223192	0.012658	0.127537	0.132537
Auxarthron pseudoreticulatum	Ascomycota	3	0.072727	0	0.034884	0.04
Auxarthron thaxteri	Ascomycota	2	0	0	0	0
Auxarthron zuffianum	Ascomycota	4	0.012136	0	0.025478	0.014395
Bacidia schweinitzii	Ascomycota	2	0.094118	0	0.065789	0.054167
Baeomyces rufus	Ascomycota	2	0	0	0	0
Baeospora myosura	Basidiomycota	3	0.004016	0	0	0.001634
Balansia andropogonis	Ascomycota	3	0.005405	0	0.059406	0.023853
Balansia cyperi	Ascomycota	2	0	0	0	0
Balansia obtecta	Ascomycota	2	0	0	0	0
Bannoa hahajimensis	Basidiomycota	4	0	0	0	0
Basidiobolus ranarum	Zygomycota	2	0.219101	0	0.185606	0.146667
Battarrea phalloides	Basidiomycota	7	0.219931	0.018987	0.271255	0.192475
Battarrea stevenii	Basidiomycota	12	0.209469	0.006329	0.218218	0.164641
Beauveria amorpha	Ascomycota	5	0	0	0	0
Beauveria caledonica	Ascomycota	17	0	0	0	0
Beauveria felina	Ascomycota	6	0.018405	0.006329	0.046784	0.02439
Beauveria tenella	Ascomycota	3	0.005814	0	0	0.002033
Beauveria velata	Ascomycota	2	0	0	0	0
Beauveria vermiconia	Ascomycota	3	0	0	0	0
Beauveria virella	Ascomycota	3	0	0	0.013274	0.004983
Bellemerea alpina	Ascomycota	2	0.005263	0	0.019355	0.007952
Bensingtonia ciliata	Basidiomycota	2	0	0	0	0
Bensingtonia ingoldii	Basidiomycota	2	0	0	0	0
Bensingtonia miscanthi	Basidiomycota	2	0	0	0	0
Bensingtonia musae	Basidiomycota	2	0	0	0	0
Bensingtonia naganoensis	Basidiomycota	2	0	0	0	0
Bensingtonia phyllada	Basidiomycota	2	0	0	0	0
Bensingtonia sakaguchii	Basidiomycota	2	0	0	0.015075	0.005607
Bensingtonia subrosea	Basidiomycota	2	0	0	0	0
Bensingtonia yamatoana	Basidiomycota	2	0.034483	0	0.004785	0.012939
Bensingtonia yuccicola	Basidiomycota	3	0	0	0	0
Biatora carneoalbida	Ascomycota	5	0.013259	0	0.00974	0.007063
Biatora efflorescens	Ascomycota	2	0	0	0.014815	0.004211
Biatora epixanthoides	Ascomycota	3	0.016216	0	0	0.006073
Biatora fallax	Ascomycota	2	0	0.012658	0.051471	0.020921
Biatora helvola	Ascomycota	13	0.021739	0.006329	0.025559	0.016913
Biatora hertelii	Ascomycota	5	0.031264	0	0.018932	0.017315
Biatora hypophaea	Ascomycota	11	0.016484	0	0.025641	0.014113
Biatora pseudohelvola	Ascomycota	4	0.005435	0	0	0.004958
Biatora sphaeroidiza	Ascomycota	3	0.005405	0	0.007874	0.004255
Biatora tetramera	Ascomycota	5	0.005435	0	0.006536	0.003032
Bionectria compactiuscula	Ascomycota	3	0.012821	0	0	0.004158
Bionectria grammicosporopsis	Ascomycota	4	0	0	0	0
Bionectria ochroleuca	Ascomycota	20	0.00641	0	0	0.004098
Bionectria pityrodes	Ascomycota	3	0.006452	0.006329	0.017857	0.010395
Bionectria ralfsii	Ascomycota	2	0	0	0	0
Bionectria rossmaniae	Ascomycota	2	0	0	0	0
Bionectria samuelsii	Ascomycota	2	0.012658	0	0.005988	0.006211
Bionectria setosa	Ascomycota	2	0.012739	0	0	0.004141
Bionectria zelandiaenovae	Ascomycota	2	0	0	0	0
Bipolaris eleusines	Ascomycota	2	0	0	0	0
Bipolaris heveae	Ascomycota	7	0.011494	0	0.017442	0.011905
Bipolaris oryzae	Ascomycota	12	0	0	0	0
Bipolaris portulacae	Ascomycota	3	0.185567	0	0.006098	0.071705
Bipolaris sacchari	Ascomycota	2	0.005682	0	0	0.00198
Bipolaris sorokiniana	Ascomycota	7	0.049261	0	0	0.018832
Bipolaris spicifera	Ascomycota	4	0	0	0	0
Bipolaris tetramera	Ascomycota	2	0	0	0	0
Biscogniauxia atropunctata	Ascomycota	2	0.165939	0.018987	0.097561	0.103448
Biscogniauxia mediterranea	Ascomycota	18	0.011111	0.006329	0.006452	0.00994
Biscogniauxia nummularia	Ascomycota	5	0.004717	0.015823	0.006211	0.00754
Bisporella citrina	Ascomycota	2	0.049689	0	0.020408	0.023605
Bjerkandera adusta	Basidiomycota	14	0.005208	0	0.021164	0.009294
Blakeslea trispora	Zygomycota	2	0.004545	0.006369	0.010811	0.007117
Blastocladiella emersonii	Chytridiomycota	2	0.041916	0.00641	0.012712	0.019678
Blumeria graminis	Ascomycota	50	0.067416	0	0.087838	0.059574
Bolbitius vitellinus	Basidiomycota	2	0.248521	0	0.019231	0.085981
Boletopsis grisea	Basidiomycota	5	0	0	0	0
Boletopsis leucomelaena	Basidiomycota	2	0.074074	0.012658	0.07619	0.058219
Boletus aereus	Basidiomycota	2	0	0.006289	0.006452	0.005168
Boletus aestivalis	Basidiomycota	5	0.006667	0	0.109433	0.062278
Boletus calopus	Basidiomycota	3	0.008439	0.00625	0.014184	0.010309
Boletus citrinovirens	Basidiomycota	3	0	0	0.007463	0.003273
Boletus dryophilus	Basidiomycota	7	0.008197	0	0.01278	0.00838
Boletus edulis	Basidiomycota	22	0	0	0.006557	0.002985
Boletus luridus	Basidiomycota	3	0.003846	0.031447	0	0.012598
Boletus magnificus	Basidiomycota	2	0.033493	0	0.130058	0.072829
Boletus mirabilis	Basidiomycota	2	0.004149	0	0.002994	0.002725
Boletus persoonii	Basidiomycota	2	0	0	0.003279	0.001493
Boletus pinophilus	Basidiomycota	13	0.005076	0	0.003717	0.0016
Boletus pruinatus	Basidiomycota	3	0.027273	0	0.016556	0.016153
Boletus satanas	Basidiomycota	2	0.112	0	0.141892	0.099291
Boletus spadiceus	Basidiomycota	3	0.005464	0	0.003731	0.003279
Bothia castanella	Basidiomycota	5	0	0	0	0
Botryosphaeria australis	Ascomycota	55	0	0	0	0
Botryosphaeria corticis	Ascomycota	5	0	0	0	0
Botryosphaeria corticola	Ascomycota	16	0	0	0	0
Botryosphaeria dothidea	Ascomycota	70	0.034483	0	0.012658	0.016162
Botryosphaeria eucalypticola	Ascomycota	5	0	0	0	0
Botryosphaeria eucalyptorum	Ascomycota	4	0	0	0	0
Botryosphaeria iberica	Ascomycota	17	0	0	0	0
Botryosphaeria lutea	Ascomycota	24	0	0	0	0
Botryosphaeria mamane	Ascomycota	2	0	0	0	0
Botryosphaeria obtusa	Ascomycota	94	0.010929	0	0	0.003899
Botryosphaeria parva	Ascomycota	75	0.005525	0	0	0.002079
Botryosphaeria proteae	Ascomycota	6	0.018072	0	0	0.006085
Botryosphaeria protearum	Ascomycota	19	0.006098	0	0.005988	0.006122
Botryosphaeria rhodina	Ascomycota	62	0.020833	0	0.005814	0.006608
Botryosphaeria ribis	Ascomycota	18	0.010471	0	0	0.003868
Botryosphaeria sarmentorum	Ascomycota	4	0	0	0	0
Botryosphaeria stevensii	Ascomycota	17	0.028571	0	0.0125	0.016211
Botryosphaeria tsugae	Ascomycota	2	0.02809	0	0	0.010081
Botryosphaeria viticola	Ascomycota	10	0.006757	0	0.006452	0.004338
Botryotinia fuckeliana	Ascomycota	25	0	0	0	0
Botryotinia porri	Ascomycota	2	0	0	0	0
Botryozyma mucatilis	Ascomycota	2	0	0	0.053191	0.019084
Botryozyma nematodophila	Ascomycota	2	0	0	0	0
Botrytis elliptica	Ascomycota	8	0	0	0	0
Botrytis tulipae	Ascomycota	9	0	0	0	0
Bovista cretacea	Basidiomycota	2	0.010417	0	0	0.004559
Bovista limosa	Basidiomycota	2	0.082759	0	0.04717	0.051515
Bovista paludosa	Basidiomycota	2	0.017182	0	0	0.007564
Bovista plumbea	Basidiomycota	2	0.010345	0	0	0.004545
Bovistella radicata	Basidiomycota	2	0.035088	0	0.009434	0.014787
Bridgeoporus nobilissimus	Basidiomycota	16	0.003891	0.006329	0	0.001653
Brodoa intestiniformis	Ascomycota	2	0	0	0.006623	0.002016
Bryoglossum gracile	Ascomycota	2	0.006452	0	0.013889	0.006565
Bryoria fuscescens	Ascomycota	3	0	0	0.006623	0.00202
Buellia aethalea	Ascomycota	2	0.144385	0.012579	0.1375	0.100791
Buellia capitis-regum	Ascomycota	2	0.076923	0	0.00625	0.032319
Buellia disciformis	Ascomycota	3	0.006623	0	0.006211	0.004255
Buellia elegans	Ascomycota	2	0.18593	0.025316	0.130435	0.121154
Buellia frigida	Ascomycota	5	0	0.006329	0	0.001988
Buergenerula spartinae	Ascomycota	3	0.006667	0	0	0.002083
Bullera boninensis	Basidiomycota	2	0.011299	0	0	0.004141
Bullera coprosmaensis	Basidiomycota	2	0	0	0	0
Bullera mrakii	Basidiomycota	7	0.016575	0	0	0.006135
Bullera nakhonratchasimensis	Basidiomycota	6	0.008475	0	0	0.004444
Bullera oryzae	Basidiomycota	2	0.008475	0	0	0.002494
Bullera pseudoschimicola	Basidiomycota	6	0.016043	0	0	0.006036
Bullera sakaeratica	Basidiomycota	4	0.004348	0	0	0.001131
Bullera sinensis	Basidiomycota	3	0	0	0.016529	0.005181
Bulleromyces albus	Basidiomycota	5	0	0	0.005556	0.002198
Byssochlamys fulva	Ascomycota	6	0.04918	0	0.00565	0.019305
Byssochlamys nivea	Ascomycota	12	0	0	0	0
Byssocorticium atrovirens	Basidiomycota	2	0	0	0	0
Cadophora fastigiata	Ascomycota	7	0.016949	0	0.012422	0.011211
Cadophora finlandica	Ascomycota	9	0.02454	0	0.031012	0.01989
Cadophora gregata	Ascomycota	10	0.004608	0	0	0.001984
Cadophora hiberna	Ascomycota	3	0.006329	0.006329	0.020134	0.008602
Cadophora luteo-olivacea	Ascomycota	12	0.004184	0	0	0.001842
Cadophora malorum	Ascomycota	18	0.032407	0	0.020408	0.019194
Cadophora melinii	Ascomycota	3	0.062176	0	0.026846	0.032
Calicium abietinum	Ascomycota	2	0.065217	0.006329	0.092105	0.054656
Calicium adaequatum	Ascomycota	2	0	0	0.0125	0.004049
Calicium adspersum	Ascomycota	2	0.01087	0	0.019481	0.010081
Calicium chlorosporum	Ascomycota	3	0	0.031646	0.100592	0.043137
Calicium denigratum	Ascomycota	2	0.005208	0.006289	0.039216	0.015873
Calicium glaucellum	Ascomycota	4	0.040323	0	0.058996	0.036119
Calicium lenticulare	Ascomycota	2	0.188482	0.018987	0.131579	0.117764
Calicium quercinum	Ascomycota	4	0	0.006289	0	0.003076
Calicium salicinum	Ascomycota	7	0.218579	0.006329	0.163522	0.137131
Calicium viride	Ascomycota	7	0.048649	0	0.012579	0.022
Calonectria indusiata	Ascomycota	2	0	0	0	0
Calonectria insularis	Ascomycota	3	0	0	0	0
Calonectria kyotensis	Ascomycota	15	0	0	0.023529	0.008584
Calonectria mexicana	Ascomycota	2	0	0	0	0
Calonectria morganii	Ascomycota	13	0	0	0.006211	0.002188
Calonectria multiseptata	Ascomycota	2	0	0	0.006061	0.00216
Calonectria pteridis	Ascomycota	5	0.007246	0	0.006211	0.00547
Calonectria rumohrae	Ascomycota	2	0	0	0	0
Calonectria scoparia	Ascomycota	3	0	0	0	0
Calonectria spathiphylli	Ascomycota	14	0.007246	0	0	0.002193
Caloplaca albopruinosa	Ascomycota	15	0.060914	0.006289	0.07483	0.047904
Caloplaca alociza	Ascomycota	12	0.058963	0	0.082192	0.042313
Caloplaca arcis	Ascomycota	3	0	0	0.005882	0.001859
Caloplaca aurantia	Ascomycota	2	0	0	0.017857	0.006173
Caloplaca badioreagens	Ascomycota	6	0.102564	0	0.020548	0.042084
Caloplaca cerina	Ascomycota	2	0.248756	0	0.230769	0.168561
Caloplaca chalybaea	Ascomycota	5	0.040921	0.003165	0.042548	0.029591
Caloplaca citrina	Ascomycota	5	0.009615	0	0.008946	0.006553
Caloplaca demissa	Ascomycota	3	0.045918	0.006329	0.072727	0.044231
Caloplaca dichroa	Ascomycota	5	0.016746	0	0.005952	0.01028
Caloplaca erodens	Ascomycota	5	0	0	0.015371	0.005117
Caloplaca flavocitrina	Ascomycota	6	0.019139	0	0.005952	0.009346
Caloplaca flavorubescens	Ascomycota	2	0	0	0	0
Caloplaca gloriae	Ascomycota	2	0	0	0	0
Caloplaca obscurella	Ascomycota	2	0.055	0	0.006061	0.022945
Caloplaca phlogina	Ascomycota	3	0	0.006329	0.023669	0.007533
Caloplaca subsoluta	Ascomycota	2	0.004831	0.006329	0.012121	0.007547
Caloplaca variabilis	Ascomycota	8	0.094872	0	0.09915	0.072462
Calvatia chilensis	Basidiomycota	2	0	0	0	0
Calvatia cretacea	Basidiomycota	2	0	0	0	0
Calvatia fragilis	Basidiomycota	10	0.039216	0.006329	0.023256	0.025954
Calvatia gigantea	Basidiomycota	7	0.007519	0	0.010811	0.00639
Calvatia turneri	Basidiomycota	3	0.01476	0	0.004717	0.0078
Calycina herbarum	Ascomycota	2	0.024691	0	0.016529	0.013605
Calyptella capula	Basidiomycota	3	0.076923	0	0.055556	0.049153
Camillea obularia	Ascomycota	2	0	0	0.006289	0.001866
Camillea tinctor	Ascomycota	5	0.176606	0.006329	0.039216	0.087225
Campanophyllum proboscideum	Basidiomycota	2	0.007326	0	0.008621	0.006033
Campylocarpon fasciculare	Ascomycota	7	0	0	0.005747	0.00202
Campylocarpon pseudofasciculare	Ascomycota	2	0.00578	0	0.04918	0.019455
Candelariella vitellina	Ascomycota	2	0.009346	0	0.039735	0.016827
Candida albicans	Ascomycota	56	0.007194	0	0	0.00237
Candida athensensis	Ascomycota	3	0	0	0	0
Candida bituminiphila	Ascomycota	2	0.01676	0	0	0.005629
Candida blankii	Ascomycota	2	0	0	0	0
Candida carpophila	Ascomycota	5	0.011905	0	0.005181	0.006744
Candida diddensiae	Ascomycota	2	0	0	0	0
Candida digboiensis	Ascomycota	2	0	0	0	0
Candida dubliniensis	Ascomycota	40	0	0	0	0
Candida etchellsii	Ascomycota	11	0	0	0	0
Candida glabrata	Ascomycota	5	0.007576	0	0.004292	0.003812
Candida humilis	Ascomycota	4	0.019663	0	0.017621	0.011342
Candida membranifaciens	Ascomycota	5	0.005	0	0	0.001825
Candida metapsilosis	Ascomycota	5	0.022293	0	0.007722	0.010135
Candida novakii	Ascomycota	2	0	0	0.005814	0.002128
Candida oleophila	Ascomycota	2	0.026042	0	0.048649	0.026168
Candida orthopsilosis	Ascomycota	2	0	0	0	0
Candida palmioleophila	Ascomycota	2	0	0	0	0
Candida parapsilosis	Ascomycota	98	0	0	0	0.002309
Candida quercitrusa	Ascomycota	3	0.054645	0.012658	0.079787	0.05104
Candida sinolaborantium	Ascomycota	3	0	0	0.010582	0.003752
Candida smithsonii	Ascomycota	2	0	0	0	0
Candida stellata	Ascomycota	2	0	0	0	0
Candida temnochilae	Ascomycota	3	0.027473	0	0.026178	0.018832
Candida thermophila	Ascomycota	2	0.003185	0	0	0.001506
Candida tropicalis	Ascomycota	24	0.007246	0.006309	0.007092	0.009153
Candida zeylanoides	Ascomycota	10	0.005208	0	0	0.002165
Capnobotryella renispora	Ascomycota	5	0.006757	0	0	0.002137
Capnodium coffeae	Ascomycota	2	0	0	0	0
Capronia epimyces	Ascomycota	3	0.019512	0	0.030769	0.017889
Capronia munkii	Ascomycota	3	0.004739	0	0	0.001754
Capronia parasitica	Ascomycota	2	0	0	0	0
Capronia pilosella	Ascomycota	3	0.005181	0.006289	0	0.001852
Capronia semiimmersa	Ascomycota	5	0.00504	0	0.016667	0.008365
Carestiella socia	Ascomycota	2	0	0	0.040462	0.013158
Carpoligna pleurothecii	Ascomycota	2	0.023392	0.006329	0.023474	0.01845
Catolechia wahlenbergii	Ascomycota	2	0.017442	0.006329	0	0.008969
Cavernularia hultenii	Ascomycota	59	0.005495	0	0.006711	0.006122
Cavernularia lophyrea	Ascomycota	2	0	0	0.064935	0.020243
Celoporthe dispersa	Ascomycota	6	0.027907	0.012658	0.020548	0.017375
Cenococcum geophilum	Ascomycota	54	0.046154	0.006329	0.055172	0.038288
Cephalosporium gramineum	Ascomycota	2	0	0	0	0
Ceratobasidium albasitensis	Basidiomycota	2	0	0	0.013043	0.005282
Ceratobasidium cereale	Basidiomycota	5	0.016746	0	0.008734	0.008389
Ceratobasidium cornigerum	Basidiomycota	7	0.148148	0	0.109312	0.10118
Ceratocystiopsis manitobensis	Ascomycota	4	0.012422	0	0	0.003992
Ceratocystis albifundus	Ascomycota	6	0.02439	0.037975	0.027778	0.032189
Ceratocystis caryae	Ascomycota	3	0.014925	0	0.022624	0.012069
Ceratocystis coerulescens	Ascomycota	3	0.012346	0.012658	0.025773	0.01751
Ceratocystis fimbriata	Ascomycota	114	0.094706	0	0.044444	0.050373
Ceratocystis fujiensis	Ascomycota	3	0	0	0.005848	0.002045
Ceratocystis laricicola	Ascomycota	16	0	0	0	0
Ceratocystis paradoxa	Ascomycota	4	0.013986	0.012658	0.022727	0.015385
Ceratocystis pinicola	Ascomycota	3	0	0	0	0
Ceratocystis pirilliformis	Ascomycota	3	0.03211	0	0.02	0.019011
Ceratocystis platani	Ascomycota	2	0	0	0	0
Ceratocystis polonica	Ascomycota	21	0	0	0	0
Ceratocystis polychroma	Ascomycota	4	0.005025	0	0	0.002033
Ceratocystis populicola	Ascomycota	4	0.009009	0	0.014151	0.011804
Ceratocystis radicicola	Ascomycota	3	0	0.006329	0.012121	0.006356
Ceratocystis resinifera	Ascomycota	3	0	0	0	0
Ceratocystis rufipenni	Ascomycota	3	0	0	0	0
Ceratocystis smalleyi	Ascomycota	3	0.014925	0	0.018018	0.006885
Ceratocystis variospora	Ascomycota	8	0.175439	0	0.099313	0.106781
Ceratocystis virescens	Ascomycota	4	0	0	0	0
Ceratorhiza oryzae-sativae	Basidiomycota	10	0.004444	0	0.008097	0.11042
Cercospora acaciae-mangii	Ascomycota	3	0	0	0	0
Cercospora apii	Ascomycota	21	0	0	0	0
Cercospora beticola	Ascomycota	47	0	0	0	0
Cercospora canescens	Ascomycota	2	0	0	0	0
Cercospora capsici	Ascomycota	2	0	0	0	0
Cercospora caricis	Ascomycota	7	0.034722	0.018868	0.006803	0.015521
Cercospora cryptomeriicola	Ascomycota	2	0	0.006329	0	0.002193
Cercospora kikuchii	Ascomycota	13	0	0	0.006897	0.002232
Cercospora penzigii	Ascomycota	8	0	0	0	0
Cercospora physalidis	Ascomycota	2	0	0	0	0
Cercospora rodmanii	Ascomycota	8	0	0	0	0
Cercospora sojina	Ascomycota	3	0	0	0	0
Cercospora zeae-maydis	Ascomycota	9	0	0	0	0
Cercospora zebrina	Ascomycota	3	0	0	0	0
Cercospora zeina	Ascomycota	2	0	0	0	0
Cercosporella acroptili	Ascomycota	2	0	0	0	0
Cerrena unicolor	Basidiomycota	2	0.01	0	0	0.003571
Cetraria aculeata	Ascomycota	15	0.027624	0	0.019737	0.020747
Cetraria commixta	Ascomycota	2	0.058201	0	0.05298	0.038153
Cetraria islandica	Ascomycota	3	0.032787	0	0.013245	0.01626
Cetraria muricata	Ascomycota	2	0	0	0.025641	0.008048
Cetraria nigricans	Ascomycota	2	0	0	0	0
Cetraria nivalis	Ascomycota	3	0.096774	0.006329	0.04	0.050607
Cetraria odontella	Ascomycota	3	0	0	0.006667	0.004057
Cetraria sepincola	Ascomycota	3	0.005495	0	0	0.002037
Cetrariella delisei	Ascomycota	3	0.005464	0.006329	0.006623	0.006098
Cetrariella fastigiata	Ascomycota	2	0.027027	0	0	0.010163
Cetrelia braunsiana	Ascomycota	2	0.010753	0	0.013245	0.008081
Cetrelia cetrarioides	Ascomycota	3	0.037433	0	0.013333	0.018145
Cetrelia chicitae	Ascomycota	2	0.117647	0.006329	0.066225	0.066532
Cetrelia japonica	Ascomycota	2	0.112299	0.018987	0.086093	0.074597
Cetrelia olivetorum	Ascomycota	3	0.207447	0.025316	0.181208	0.145455
Chaenotheca brachypoda	Ascomycota	2	0	0	0	0
Chaenotheca chlorella	Ascomycota	3	0.011628	0	0	0.004175
Chaenotheca furfuracea	Ascomycota	3	0.085227	0.006329	0.181818	0.092213
Chaenotheca gracilenta	Ascomycota	2	0.091837	0	0	0.035088
Chaenotheca gracillima	Ascomycota	6	0.084746	0	0.115385	0.069246
Chaenotheca laevigata	Ascomycota	2	0.034884	0	0.081081	0.037657
Chaenotheca nitidula	Ascomycota	3	0.005848	0	0.006329	0.002053
Chaenotheca phaeocephala	Ascomycota	6	0	0	0.013245	0.006173
Chaenotheca subroscida	Ascomycota	5	0	0	0.006494	0.003067
Chaenotheca trichialis	Ascomycota	7	0.056818	0	0.070968	0.042945
Chaenotheca xyloxena	Ascomycota	8	0.019886	0	0.032468	0.022439
Chaenothecopsis debilis	Ascomycota	2	0.107143	0.025316	0.114754	0.084479
Chaenothecopsis epithallina	Ascomycota	2	0	0.01875	0	0.005964
Chaenothecopsis fennica	Ascomycota	2	0	0	0	0
Chaenothecopsis golubkovae	Ascomycota	2	0.019231	0.012579	0.038043	0.024048
Chaenothecopsis nana	Ascomycota	2	0.327778	0.018987	0.327586	0.231969
Chaenothecopsis orientalis	Ascomycota	2	0.204819	0.018987	0.121212	0.116564
Chaenothecopsis pusilla	Ascomycota	2	0.402299	0.018987	0.395349	0.284872
Chaenothecopsis tibellii	Ascomycota	2	0	0	0.011834	0.003968
Chaetocalathus liliputianus	Basidiomycota	2	0	0	0.006993	0.003053
Chaetomella oblonga	Ascomycota	2	0	0	0	0
Chaetomella raphigera	Ascomycota	2	0.04717	0	0.025	0.020888
Chaetomium funicola	Ascomycota	4	0.0306	0	0	0.011187
Chaetomium globosum	Ascomycota	18	0.017241	0.006329	0.045161	0.022587
Chaetosphaeria ellisii	Ascomycota	6	0.106667	0	0.046875	0.050459
Chaetosphaeria hebetiseta	Ascomycota	2	0.046053	0	0.033557	0.026144
Chaetosphaeria innumera	Ascomycota	2	0.280822	0.050633	0.160839	0.161074
Chaetosphaeria lapaziana	Ascomycota	3	0.155405	0	0.138889	0.097778
Chaetosphaeria raciborskii	Ascomycota	5	0.141185	0	0.159722	0.10109
Chalara microchona	Ascomycota	2	0.025	0	0.02027	0.015021
Chaunopycnis alba	Ascomycota	3	0.130178	0.012658	0.125749	0.094937
Chaunopycnis pustulata	Ascomycota	4	0	0	0	0
Chionosphaera apobasidialis	Basidiomycota	2	0	0	0	0
Chlorociboria aeruginascens	Ascomycota	3	0.020833	0	0.006944	0.008969
Chlorociboria aeruginosa	Ascomycota	3	0.025	0.018987	0.020979	0.019523
Chlorociboria argentinensis	Ascomycota	4	0.053846	0.003165	0.085106	0.045455
Chlorophyllum agaricoides	Basidiomycota	6	0.003344	0	0.004808	0.003008
Chlorophyllum brunneum	Basidiomycota	16	0	0	0.004975	0.003086
Chlorophyllum globosum	Basidiomycota	2	0.006494	0	0.004587	0.004386
Chlorophyllum hortense	Basidiomycota	5	0.008498	0	0.00463	0.004493
Chlorophyllum molybdites	Basidiomycota	7	0.003367	0	0.005263	0.004484
Chlorophyllum olivieri	Basidiomycota	2	0	0	0	0
Chlorophyllum rachodes	Basidiomycota	9	0.003497	0	0.009479	0.004255
Choiromyces echinulatus	Ascomycota	2	0	0	0.005587	0.001859
Chorioactis geaster	Ascomycota	5	0.059076	0.003165	0.043386	0.03264
Chroogomphus helveticus	Basidiomycota	2	0.004329	0	0	0.00156
Chroogomphus jamaicensis	Basidiomycota	2	0.004292	0	0.040323	0.017188
Chroogomphus rutilus	Basidiomycota	3	0.136546	0.006289	0.136	0.098765
Chroogomphus vinicolor	Basidiomycota	3	0.008734	0	0.008097	0.006299
Chrysomphalina chrysophylla	Basidiomycota	2	0.005682	0	0	0.001934
Chrysomphalina grossula	Basidiomycota	2	0.031056	0	0.019608	0.017208
Chrysomyxa arctostaphyli	Basidiomycota	2	0	0.006289	0.008929	0.004975
Chrysoporthe austroafricana	Ascomycota	14	0	0	0	0.004255
Chrysoporthe cubensis	Ascomycota	86	0.005714	0	0.020408	0.010331
Chrysoporthe doradensis	Ascomycota	4	0	0	0	0
Chrysoporthe inopina	Ascomycota	3	0	0	0	0
Chrysoporthella hodgesiana	Ascomycota	3	0	0	0.006757	0.002079
Chrysosporium carmichaelii	Ascomycota	2	0.029289	0	0.039773	0.024433
Chrysosporium indicum	Ascomycota	2	0.004739	0	0.006061	0.003745
Chrysosporium keratinophilum	Ascomycota	2	0	0	0	0
Chrysosporium merdarium	Ascomycota	2	0.462264	0.044025	0.437126	0.334572
Chytriomyces hyalinus	Chytridiomycota	2	0.009174	0	0	0.00316
Cibiessia minutispora	Ascomycota	2	0.006849	0	0	0.002188
Ciboria batschiana	Ascomycota	8	0	0	0	0
Ciborinia allii	Ascomycota	2	0	0	0	0
Cistella acuum	Ascomycota	2	0	0.006329	0	0.002183
Cladia aggregata	Ascomycota	2	0.39801	0.012658	0.355422	0.268571
Cladonia anaemica	Ascomycota	2	0.016064	0.012658	0.035503	0.020833
Cladonia arbuscula	Ascomycota	23	0.024896	0	0.02454	0.017637
Cladonia atlantica	Ascomycota	2	0.05042	0	0.018072	0.02669
Cladonia bahiana	Ascomycota	2	0.004167	0	0.012048	0.005319
Cladonia borealis	Ascomycota	2	0.020661	0	0.024242	0.015929
Cladonia boryi	Ascomycota	2	0.02834	0	0.006024	0.014011
Cladonia caroliniana	Ascomycota	2	0.00813	0	0.018072	0.008772
Cladonia cenotea	Ascomycota	3	0.0125	0	0.024242	0.012433
Cladonia chlorophaea	Ascomycota	2	0.102804	0.025316	0.125	0.087037
Cladonia coniocraea	Ascomycota	2	0.165254	0	0.13253	0.108929
Cladonia consimilis	Ascomycota	2	0.029046	0	0.018182	0.01773
Cladonia cornuta	Ascomycota	2	0.121339	0.006329	0.10303	0.08363
Cladonia corymbescens	Ascomycota	2	0.078838	0.006329	0.147929	0.079225
Cladonia evansii	Ascomycota	2	0	0	0.022599	0.006838
Cladonia fimbriata	Ascomycota	2	0.534483	0.18239	0.569767	0.455426
Cladonia floerkeana	Ascomycota	2	0.004132	0	0.017964	0.007055
Cladonia fruticulosa	Ascomycota	2	0.034043	0.012658	0.037736	0.028986
Cladonia furcata	Ascomycota	2	0.117409	0.006329	0.076923	0.074913
Cladonia gracilis	Ascomycota	3	0.018605	0	0.055901	0.023132
Cladonia grayi	Ascomycota	4	0.032303	0	0.069831	0.036128
Cladonia hedbergii	Ascomycota	2	0.029289	0	0.012121	0.016014
Cladonia lepidophora	Ascomycota	4	0.006198	0	0	0.002655
Cladonia leporina	Ascomycota	2	0.032922	0.006329	0.03012	0.024691
Cladonia lopezii	Ascomycota	3	0.020492	0	0.006024	0.012324
Cladonia macilenta	Ascomycota	3	0.016529	0.006329	0.024096	0.015901
Cladonia merochlorophaea	Ascomycota	2	0.028037	0	0.017964	0.016698
Cladonia metacorallifera	Ascomycota	2	0	0	0.023952	0.007055
Cladonia mitis	Ascomycota	22	0.0125	0	0.006135	0.012346
Cladonia perforata	Ascomycota	2	0.012397	0	0.006024	0.007067
Cladonia peziziformis	Ascomycota	3	0.208696	0.012658	0.111111	0.123636
Cladonia pleurota	Ascomycota	4	0.004132	0	0	0.002655
Cladonia pocillum	Ascomycota	4	0.045982	0	0.027607	0.026945
Cladonia pycnoclada	Ascomycota	3	0.008	0	0	0.003448
Cladonia pyxidata	Ascomycota	3	0.159836	0.012658	0.109091	0.104056
Cladonia rangiformis	Ascomycota	2	0.004566	0.006329	0	0.00369
Cladonia rappii	Ascomycota	2	0.03913	0	0.081871	0.041145
Cladonia scabriuscula	Ascomycota	4	0.028689	0	0.045732	0.024713
Cladonia signata	Ascomycota	2	0.134694	0	0.042945	0.070671
Cladonia strepsilis	Ascomycota	2	0	0	0.017964	0.00531
Cladonia subchordalis	Ascomycota	3	0.004167	0	0.005917	0.003527
Cladonia subsubulata	Ascomycota	3	0.004184	0	0	0.001779
Cladonia subtenuis	Ascomycota	31	0.023121	0	0.026316	0.018519
Cladonia subulata	Ascomycota	2	0	0	0	0
Cladophialophora arxii	Ascomycota	2	0.029268	0	0.010471	0.014414
Cladophialophora bantiana	Ascomycota	9	0.017246	0	0.005348	0.009059
Cladophialophora carrionii	Ascomycota	20	0.010204	0	0.011173	0.007491
Cladophialophora emmonsii	Ascomycota	2	0.010152	0	0	0.003656
Cladophialophora minutissima	Ascomycota	11	0.039773	0	0.030864	0.028169
Cladosporium cladosporioide	Ascomycota	4	0	0	0	0
Cladosporium cladosporioides	Ascomycota	54	0.019355	0	0.006667	0.012959
Cladosporium langeronii	Ascomycota	7	0.018634	0	0	0.006316
Cladosporium malorum	Ascomycota	4	0.004964	0	0.0125	0.0077
Cladosporium musae	Ascomycota	4	0	0	0.019704	0.00786
Cladosporium oxysporum	Ascomycota	8	0.006135	0	0	0.002096
Cladosporium porophorum	Ascomycota	2	0.033981	0	0	0.013333
Cladosporium sphaerospermum	Ascomycota	36	0.086651	0	0.019868	0.038544
Cladosporium tenuissimum	Ascomycota	12	0	0	0	0.002128
Clathrosporium intricatum	Ascomycota	4	0.033333	0	0.02069	0.020258
Clavariadelphus truncatus	Basidiomycota	2	0.547619	0.069182	0.415385	0.352227
Claviceps africana	Ascomycota	3	0	0	0	0
Claviceps cynodontis	Ascomycota	3	0	0	0	0
Claviceps cyperi	Ascomycota	2	0.011029	0	0.005525	0.006547
Claviceps fusiformis	Ascomycota	2	0.010471	0.006329	0	0.005597
Claviceps maximensis	Ascomycota	2	0	0	0.005405	0.002083
Claviceps panicoidearum	Ascomycota	2	0.006369	0	0	0.00198
Claviceps paspali	Ascomycota	2	0.02649	0	0.284211	0.116232
Claviceps purpurea	Ascomycota	15	0.027473	0.006329	0.005587	0.011538
Claviceps pusilla	Ascomycota	2	0	0	0.005525	0.001942
Claviceps sorghi	Ascomycota	3	0.005405	0	0.021978	0.009524
Claviceps sorghicola	Ascomycota	3	0	0.006329	0.005291	0.001984
Clavulina cinerea	Basidiomycota	2	0.019139	0.012658	0.036885	0.02455
Clavulina cristata	Basidiomycota	4	0.002381	0	0.008368	0.00433
Clitocybe nebularis	Basidiomycota	3	0	0	0	0
Clitocybe subvelosa	Basidiomycota	3	0.259843	0.012658	0.269058	0.201575
Clitopilus prunulus	Basidiomycota	2	0.030172	0	0.030303	0.022109
Clonostachys phyllophila	Ascomycota	2	0.012821	0	0.087209	0.034979
Coccidioides immitis	Ascomycota	11	0.009217	0	0.023952	0.012891
Coccidioides posadasii	Ascomycota	17	0	0	0.003012	0.001845
Cochliobolus australiensis	Ascomycota	4	0.008772	0	0.042424	0.020576
Cochliobolus carbonum	Ascomycota	2	0.005814	0	0	0.002004
Cochliobolus heterostrophus	Ascomycota	6	0	0	0	0
Cochliobolus lunatus	Ascomycota	8	0.039083	0	0.050898	0.029671
Cochliobolus peregianensis	Ascomycota	2	0	0	0.005917	0.002004
Cochliobolus ravenelii	Ascomycota	2	0.005263	0	0	0.001969
Cochliobolus sativus	Ascomycota	3	0.005882	0	0	0.001953
Cochliobolus verruculosus	Ascomycota	2	0.011834	0	0	0.00396
Cochliobolus victoriae	Ascomycota	3	0.005882	0	0	0.002012
Coelopogon epiphorellus	Ascomycota	2	0	0	0	0
Cokeromyces recurvatus	Zygomycota	2	0.004348	0	0.005025	0.003413
Colacogloea peniophorae	Basidiomycota	2	0	0	0	0
Colletogloeopsis dimorpha	Ascomycota	2	0	0	0	0
Colletotrichum boninense	Ascomycota	20	0.031579	0	0.012739	0.015968
Colletotrichum capsici	Ascomycota	37	0.00578	0	0	0.004065
Colletotrichum caudatum	Ascomycota	5	0.039474	0	0.006993	0.01547
Colletotrichum cereale	Ascomycota	7	0	0	0	0
Colletotrichum coccodes	Ascomycota	10	0	0	0	0.00432
Colletotrichum crassipes	Ascomycota	4	0.138728	0	0.054172	0.086365
Colletotrichum dematium	Ascomycota	25	0.074713	0	0.034722	0.043121
Colletotrichum destructivum	Ascomycota	10	0.016304	0	0.01875	0.014113
Colletotrichum dracaenophilum	Ascomycota	4	0	0	0	0
Colletotrichum fragariae	Ascomycota	11	0.00578	0	0	0.00409
Colletotrichum fuscum	Ascomycota	3	0.027322	0.006329	0.018987	0.018036
Colletotrichum higginsianum	Ascomycota	2	0	0	0.012579	0.004
Colletotrichum linicola	Ascomycota	3	0.021277	0	0.006289	0.009901
Colletotrichum lupini	Ascomycota	14	0	0	0.006369	0.002016
Colletotrichum musae	Ascomycota	13	0.005682	0	0	0.002033
Colletotrichum orbiculare	Ascomycota	5	0.006154	0	0	0.002081
Colletotrichum sublineolum	Ascomycota	8	0	0	0	0
Colletotrichum trichellum	Ascomycota	5	0.002857	0	0.003472	0.002188
Colletotrichum trifolii	Ascomycota	2	0.268817	0	0.1625	0.150794
Colletotrichum truncatum	Ascomycota	19	0.186441	0	0.082803	0.089249
Collybia butyracea	Basidiomycota	2	0	0.006289	0	0.001429
Collybia cirrhata	Basidiomycota	12	0	0	0.009569	0.005
Collybia cookei	Basidiomycota	9	0.01882	0	0.004695	0.00821
Collybia dryophila	Basidiomycota	2	0.009091	0.155914	0.025641	0.05277
Collybia marasmioides	Basidiomycota	5	0.009009	0	0.00975	0.007412
Collybia subnuda	Basidiomycota	5	0	0	0.003356	0.002882
Collybia tuberosa	Basidiomycota	11	0.00431	0	0	0.001669
Colpoma quercinum	Ascomycota	2	0.056338	0.012658	0.02069	0.029213
Coltricia perennis	Basidiomycota	3	0.004808	0	0.007194	0.003106
Conidiobolus coronatus	Zygomycota	2	0.09375	0	0.043624	0.048601
Coniophora arida	Basidiomycota	6	0.014286	0	0.024242	0.015491
Coniophora marmorata	Basidiomycota	2	0	0	0.009615	0.003436
Coniophora olivacea	Basidiomycota	3	0.03653	0	0.02451	0.024055
Coniophora puteana	Basidiomycota	107	0.004608	0	0.007519	0.004695
Coniosporium apollinis	Ascomycota	3	0.090395	0	0.115607	0.070866
Coniothyrium cereale	Ascomycota	2	0	0	0.012821	0.00396
Coniothyrium minitans	Ascomycota	3	0	0	0	0
Coniothyrium palmarum	Ascomycota	2	0	0	0	0
Coniothyrium sporulosum	Ascomycota	6	0.071795	0	0.019355	0.031381
Coniothyrium zuluense	Ascomycota	72	0.048611	0	0.013333	0.019912
Conocybe lactea	Basidiomycota	8	0.051957	0	0.027414	0.034779
Conotrema populorum	Ascomycota	3	0	0	0	0
Cookeina colensoi	Ascomycota	9	0.017751	0	0.032432	0.019531
Cookeina insititia	Ascomycota	4	0	0	0	0
Cookeina sinensis	Ascomycota	2	0.010989	0.012658	0.027027	0.01711
Cookeina speciosa	Ascomycota	16	0.136564	0	0.114286	0.091964
Cookeina tricholoma	Ascomycota	8	0.005556	0	0.005464	0.001919
Cookeina venezuelae	Ascomycota	4	0.076471	0.012579	0.047368	0.046243
Coprinellus curtus	Basidiomycota	3	0.012712	0	0.005405	0.006908
Coprinellus disseminatus	Basidiomycota	4	0.057338	0.009454	0.014354	0.030989
Coprinellus micaceus	Basidiomycota	2	0.059761	0.0125	0.028986	0.037217
Coprinellus radians	Basidiomycota	3	0.069959	0.006329	0.057971	0.047697
Coprinopsis cinerea	Basidiomycota	4	0.004065	0	0.010152	0.006633
Coprinopsis echinospora	Basidiomycota	7	0.036735	0.006329	0.024272	0.026403
Coprinopsis phlyctidospora	Basidiomycota	11	0.008264	0	0.005	0.006656
Coprinopsis stercorea	Basidiomycota	3	0.208163	0.018987	0.204651	0.159677
Coprinus comatus	Basidiomycota	2	0.046512	0	0.037915	0.030822
Coprinus cordisporus	Basidiomycota	18	0.053097	0	0.037037	0.032986
Cordyceps bassiana	Ascomycota	232	0.018634	0.006329	0.018519	0.014523
Cordyceps brittlebankisoides	Ascomycota	9	0.041897	0	0.011299	0.017791
Cordyceps brongniartii	Ascomycota	21	0.030864	0	0.030864	0.03112
Cordyceps capitata	Ascomycota	7	0.131737	0	0.069182	0.077083
Cordyceps chlamydosporia	Ascomycota	3	0	0	0.005128	0.001901
Cordyceps cylindrica	Ascomycota	3	0.469136	0.06962	0.471338	0.393939
Cordyceps formicarum	Ascomycota	2	0	0	0	0
Cordyceps gracilis	Ascomycota	2	0	0	0.005618	0.001912
Cordyceps gunnii	Ascomycota	11	0.090476	0.006329	0.019512	0.041522
Cordyceps heteropoda	Ascomycota	3	0.371859	0.031646	0.244444	0.229205
Cordyceps kyushuensis	Ascomycota	2	0.006667	0	0.012346	0.006383
Cordyceps memorabilis	Ascomycota	2	0	0	0	0
Cordyceps militaris	Ascomycota	43	0	0	0.006211	0.002092
Cordyceps myrmecophila	Ascomycota	10	0	0.006289	0	0.002041
Cordyceps nutans	Ascomycota	8	0.496212	0.097484	0.487303	0.360149
Cordyceps ophioglossoides	Ascomycota	10	0.012346	0	0.024691	0.012448
Cordyceps paradoxa	Ascomycota	2	0.018293	0	0.042683	0.020576
Cordyceps pruinosa	Ascomycota	4	0.093923	0	0.079927	0.059642
Cordyceps pseudomilitaris	Ascomycota	2	0.01087	0	0	0.004016
Cordyceps robertsii	Ascomycota	2	0.33871	0.012658	0.32973	0.238185
Cordyceps sinensis	Ascomycota	102	0.018987	0.018987	0.034091	0.022358
Cordyceps sobolifera	Ascomycota	6	0.149068	0	0.167488	0.111111
Cordyceps sphecocephala	Ascomycota	4	0.335801	0.04321	0.220595	0.194853
Cordyceps taii	Ascomycota	4	0.007463	0	0.011236	0.006383
Cordyceps takaomontana	Ascomycota	5	0	0	0	0
Cordyceps tricentri	Ascomycota	2	0.169231	0.012579	0.071429	0.079007
Coriolopsis caperata	Basidiomycota	2	0.018987	0.006329	0.275093	0.133333
Cornicularia normoerica	Ascomycota	3	0.06383	0.006329	0.033113	0.036217
Cortinarius acutovelatus	Basidiomycota	3	0.012552	0	0.005814	0.006579
Cortinarius albertii	Basidiomycota	5	0	0	0	0
Cortinarius alboroseus	Basidiomycota	2	0	0	0.009756	0.0033
Cortinarius alboviolaceus	Basidiomycota	4	0.018182	0	0.043011	0.021611
Cortinarius alcalinophilus	Basidiomycota	9	0	0	0	0.001695
Cortinarius allutus	Basidiomycota	2	0.088608	0.012658	0.162437	0.102819
Cortinarius alnetorum	Basidiomycota	3	0.012195	0	0.02	0.011494
Cortinarius anisatus	Basidiomycota	9	0	0	0	0
Cortinarius anomalus	Basidiomycota	6	0.008475	0	0.024752	0.011745
Cortinarius anserinus	Basidiomycota	3	0.004202	0	0.004717	0.003289
Cortinarius archeri	Basidiomycota	2	0.004566	0	0	0.001715
Cortinarius arcuatorum	Basidiomycota	7	0.004098	0	0	0.001727
Cortinarius armeniacus	Basidiomycota	2	0.02439	0	0.016216	0.012876
Cortinarius armillatus	Basidiomycota	4	0.00934	0	0.010526	0.01082
Cortinarius atrovirens	Basidiomycota	13	0	0	0	0
Cortinarius aurantiorufus	Basidiomycota	2	0.190678	0	0.251309	0.158974
Cortinarius aureocalceolatus	Basidiomycota	6	0.008	0	0.005376	0.005093
Cortinarius aureofulvus	Basidiomycota	3	0.004386	0	0.005464	0.003515
Cortinarius aureopulverulentus	Basidiomycota	3	0.00823	0	0.036145	0.014109
Cortinarius balaustinus	Basidiomycota	2	0.372781	0.006329	0.335106	0.301887
Cortinarius barbarorum	Basidiomycota	6	0.003984	0	0	0.001686
Cortinarius bolaris	Basidiomycota	2	0.016129	0	0.004926	0.00821
Cortinarius boudieri	Basidiomycota	2	0	0	0	0
Cortinarius bovinus	Basidiomycota	2	0.132075	0	0.191919	0.12233
Cortinarius brunneus	Basidiomycota	3	0.02381	0	0.015544	0.017274
Cortinarius caerulescens	Basidiomycota	4	0	0	0	0
Cortinarius caesiocinctus	Basidiomycota	2	0	0	0	0
Cortinarius caesiocortinatus	Basidiomycota	2	0.008439	0	0.024155	0.011628
Cortinarius caesiostramineus	Basidiomycota	2	0.171806	0	0.24	0.156303
Cortinarius callisteus	Basidiomycota	2	0.016393	0.006329	0.068966	0.031068
Cortinarius calochrous	Basidiomycota	11	0	0	0	0
Cortinarius caninus	Basidiomycota	2	0.088235	0	0.044335	0.050083
Cortinarius caperatus	Basidiomycota	4	0.00605	0	0.024631	0.00995
Cortinarius caroviolaceus	Basidiomycota	3	0	0	0.005376	0.001678
Cortinarius catharinae	Basidiomycota	11	0	0	0.005376	0.001672
Cortinarius cedretorum	Basidiomycota	3	0.004202	0	0	0.001709
Cortinarius cephalixus	Basidiomycota	3	0	0	0.01005	0.003378
Cortinarius cisticola	Basidiomycota	7	0	0	0	0.001681
Cortinarius citrinus	Basidiomycota	8	0	0	0.005348	0.001689
Cortinarius claroflavus	Basidiomycota	2	0.068293	0	0.15544	0.084532
Cortinarius coalescens	Basidiomycota	2	0	0	0	0
Cortinarius coerulescentium	Basidiomycota	2	0	0	0	0
Cortinarius collariatus	Basidiomycota	2	0.004237	0	0.051887	0.019802
Cortinarius collinitus	Basidiomycota	5	0.004292	0	0.004902	0.003361
Cortinarius corrosus	Basidiomycota	4	0.008734	0	0.002703	0.004371
Cortinarius cotoneus	Basidiomycota	2	0.044118	0	0.014354	0.021016
Cortinarius croceocaeruleus	Basidiomycota	2	0	0	0	0
Cortinarius cupreorufus	Basidiomycota	3	0	0	0	0
Cortinarius delibutus	Basidiomycota	4	0.00813	0	0.019608	0.009868
Cortinarius diasemospermus	Basidiomycota	2	0.006098	0	0.005348	0.003929
Cortinarius dibaphus	Basidiomycota	6	0	0	0	0.001667
Cortinarius dionysae	Basidiomycota	2	0	0	0.00495	0.001689
Cortinarius dulciolens	Basidiomycota	2	0	0	0.038835	0.013201
Cortinarius duracinus	Basidiomycota	2	0.018182	0	0.031414	0.01938
Cortinarius elaiochrous	Basidiomycota	3	0.013889	0	0.024876	0.013962
Cortinarius elegantior	Basidiomycota	5	0	0	0.005208	0.001678
Cortinarius elegantissimus	Basidiomycota	9	0	0	0	0.001681
Cortinarius eufulmineus	Basidiomycota	8	0	0	0	0
Cortinarius evernius	Basidiomycota	2	0.01227	0	0.020619	0.015414
Cortinarius favrei	Basidiomycota	2	0.004255	0	0.009709	0.005008
Cortinarius flavovirens	Basidiomycota	7	0.004049	0	0.005405	0.003328
Cortinarius flexipes	Basidiomycota	4	0	0	0.010638	0.005906
Cortinarius fraudulosus	Basidiomycota	2	0.012146	0	0.049505	0.021417
Cortinarius fulvocitrinus	Basidiomycota	3	0	0	0.010417	0.003373
Cortinarius gentilis	Basidiomycota	3	0.016949	0	0.021053	0.011342
Cortinarius glaucescens	Basidiomycota	3	0	0	0.005376	0.001712
Cortinarius glaucopus	Basidiomycota	6	0.021277	0	0.059113	0.03005
Cortinarius globuliformis	Basidiomycota	2	0.0125	0	0.014778	0.009983
Cortinarius gracilior	Basidiomycota	2	0	0	0.005076	0.001678
Cortinarius haasii	Basidiomycota	7	0	0	0.005319	0.003339
Cortinarius helvelloides	Basidiomycota	2	0	0	0.010695	0.003922
Cortinarius hemitrichus	Basidiomycota	2	0.271084	0	0.12766	0.133721
Cortinarius hercynicus	Basidiomycota	2	0.051282	0.012658	0.033493	0.034942
Cortinarius herpeticus	Basidiomycota	4	0.013333	0	0.028497	0.014757
Cortinarius hinnuleoarmillatus	Basidiomycota	5	0	0	0	0
Cortinarius hinnuleus	Basidiomycota	4	0	0	0	0
Cortinarius humidicola	Basidiomycota	2	0.118343	0	0.121693	0.088462
Cortinarius humolens	Basidiomycota	7	0.008368	0	0.005236	0.006689
Cortinarius infractus	Basidiomycota	6	0.057613	0	0.073171	0.047855
Cortinarius insignibulbus	Basidiomycota	2	0	0	0.005525	0.001718
Cortinarius junghuhnii	Basidiomycota	2	0.116564	0	0.160804	0.099617
Cortinarius langei	Basidiomycota	2	0.143498	0	0.115942	0.095238
Cortinarius langeorum	Basidiomycota	2	0	0	0.005263	0.001664
Cortinarius laniger	Basidiomycota	3	0	0	0	0
Cortinarius lavendulensis	Basidiomycota	2	0	0	0.00495	0.001678
Cortinarius lilacinovelatus	Basidiomycota	11	0.004132	0	0.005319	0.003401
Cortinarius limonius	Basidiomycota	5	0.008163	0	0.039024	0.018033
Cortinarius lucorum	Basidiomycota	2	0.006135	0	0	0.001984
Cortinarius lustrabilis	Basidiomycota	5	0	0	0.004878	0.001658
Cortinarius luteolus	Basidiomycota	4	0	0	0	0
Cortinarius magellanicus	Basidiomycota	2	0.121212	0	0.178744	0.10906
Cortinarius magicus	Basidiomycota	2	0.004608	0	0.00495	0.003466
Cortinarius majusculus	Basidiomycota	3	0	0	0.005618	0.001727
Cortinarius meinhardii	Basidiomycota	3	0	0	0	0
Cortinarius meleagris	Basidiomycota	2	0.013393	0.006329	0.05314	0.025467
Cortinarius molochinus	Basidiomycota	3	0	0	0	0
Cortinarius montanus	Basidiomycota	3	0	0	0	0
Cortinarius mucosus	Basidiomycota	3	0.008475	0	0.009804	0.006689
Cortinarius multiformis	Basidiomycota	3	0.136364	0.006329	0.260417	0.155229
Cortinarius muscigenus	Basidiomycota	2	0	0.012658	0.009756	0.006711
Cortinarius nanceiensis	Basidiomycota	2	0	0	0	0
Cortinarius napus	Basidiomycota	2	0.008439	0	0.005464	0.006897
Cortinarius natalis	Basidiomycota	5	0	0	0	0.001669
Cortinarius neofurvolaesus	Basidiomycota	9	0	0	0.005556	0.001984
Cortinarius nymphicolor	Basidiomycota	6	0	0	0	0
Cortinarius obtusus	Basidiomycota	2	0.139831	0.006329	0.180095	0.120264
Cortinarius ochraceopallescens	Basidiomycota	6	0.004016	0	0.005348	0.001684
Cortinarius odoratus	Basidiomycota	4	0	0	0	0
Cortinarius odorifer	Basidiomycota	3	0	0	0	0
Cortinarius olearioides	Basidiomycota	9	0.003953	0	0.005291	0.003333
Cortinarius osmophorus	Basidiomycota	5	0.003846	0	0	0.001695
Cortinarius paleaceus	Basidiomycota	4	0	0	0.010638	0.005906
Cortinarius paradoxus	Basidiomycota	3	0	0.012658	0.024038	0.011609
Cortinarius parasuaveolens	Basidiomycota	7	0	0	0.005556	0.001698
Cortinarius percomis	Basidiomycota	3	0.190871	0.012658	0.236967	0.166397
Cortinarius persicanus	Basidiomycota	2	0	0	0.00495	0.001684
Cortinarius pholideus	Basidiomycota	2	0.018293	0	0.005208	0.007782
Cortinarius platypus	Basidiomycota	7	0.004032	0	0.005464	0.005085
Cortinarius porphyropus	Basidiomycota	3	0.021097	0	0.050505	0.02521
Cortinarius praestans	Basidiomycota	3	0	0	0.005	0.001684
Cortinarius prasinus	Basidiomycota	7	0	0	0.005525	0.00173
Cortinarius provencalis	Basidiomycota	2	0.03719	0	0.112299	0.051107
Cortinarius pseudoglaucopus	Basidiomycota	2	0	0	0	0
Cortinarius pulchellus	Basidiomycota	2	0	0	0.010638	0.003937
Cortinarius quercus-ilicis	Basidiomycota	9	0	0	0	0.001689
Cortinarius rapaceoides	Basidiomycota	3	0	0	0	0
Cortinarius rapaceotomentosus	Basidiomycota	3	0.027027	0	0	0.01157
Cortinarius rotundisporus	Basidiomycota	4	0.03	0	0.017157	0.024958
Cortinarius rubellus	Basidiomycota	2	0.020661	0	0.019802	0.014876
Cortinarius rubrovioleipes	Basidiomycota	5	0	0	0	0
Cortinarius rufo-olivaceus	Basidiomycota	3	0.008264	0	0	0.003407
Cortinarius saginus	Basidiomycota	3	0	0	0	0
Cortinarius salor	Basidiomycota	4	0.160256	0	0.155188	0.115288
Cortinarius saniosus	Basidiomycota	19	0	0	0.020101	0.007859
Cortinarius saporatus	Basidiomycota	6	0.011765	0	0	0.005076
Cortinarius scaurus	Basidiomycota	7	0.016949	0	0.030612	0.025338
Cortinarius sebosus	Basidiomycota	2	0	0	0	0
Cortinarius semisanguineus	Basidiomycota	2	0.041841	0	0.067961	0.039801
Cortinarius sinapicolor	Basidiomycota	2	0	0.006289	0.004831	0.003289
Cortinarius sodagnitus	Basidiomycota	7	0.00823	0	0	0.003413
Cortinarius sordidemaculatus	Basidiomycota	6	0.011905	0	0	0.005825
Cortinarius spectabilis	Basidiomycota	2	0.003984	0	0	0.001684
Cortinarius splendens	Basidiomycota	4	0	0	0	0
Cortinarius splendidior	Basidiomycota	2	0	0	0	0
Cortinarius suaveolens	Basidiomycota	2	0.004082	0	0	0.001706
Cortinarius subcastanellus	Basidiomycota	5	0.027399	0	0.043914	0.026706
Cortinarius subtortus	Basidiomycota	2	0	0	0	0
Cortinarius sulphurinus	Basidiomycota	4	0	0	0	0
Cortinarius talus	Basidiomycota	3	0.064103	0.012658	0.115578	0.067682
Cortinarius terpsichores	Basidiomycota	2	0	0	0.00495	0.001678
Cortinarius torvus	Basidiomycota	2	0.006173	0	0.005319	0.003937
Cortinarius traganus	Basidiomycota	6	0	0	0.005319	0.001965
Cortinarius triumphans	Basidiomycota	2	0	0	0	0
Cortinarius trivialis	Basidiomycota	3	0.05	0.006329	0.05314	0.041186
Cortinarius umbilicatus	Basidiomycota	2	0.012346	0	0.030303	0.015444
Cortinarius walpolensis	Basidiomycota	2	0	0	0	0
Cortinarius vanduzerensis	Basidiomycota	2	0.016327	0	0.014354	0.011438
Cortinarius variicolor	Basidiomycota	4	0	0	0	0
Cortinarius varius	Basidiomycota	2	0	0	0	0
Cortinarius vesterholtii	Basidiomycota	5	0	0	0	0
Cortinarius vibratilis	Basidiomycota	4	0.19877	0	0.230924	0.158862
Cortinarius violaceus	Basidiomycota	8	0.017094	0.012579	0.028708	0.021452
Cortinarius viridocoeruleus	Basidiomycota	3	0.012346	0	0.014563	0.00495
Cortinarius xanthochlorus	Basidiomycota	7	0	0	0	0
Cortinarius xanthophyllus	Basidiomycota	5	0.004167	0	0.010363	0.005111
Corynascus sepedonium	Ascomycota	3	0.061728	0.037975	0	0.033543
Corynascus sexualis	Ascomycota	2	0.155172	0.025316	0.056962	0.081633
Corynespora cassiicola	Ascomycota	10	0.006711	0	0.006098	0.006369
Cosmospora vilior	Ascomycota	5	0.026089	0	0.012702	0.015616
Craterellus tubaeformis	Basidiomycota	3	0.372093	0.004926	0.240385	0.197256
Creosphaeria sassafras	Ascomycota	4	0.01087	0	0.008929	0.006608
Cronartium coleosporioides	Basidiomycota	7	0.004	0.006329	0.006993	0.004769
Cronartium comandrae	Basidiomycota	5	0	0.003165	0.023256	0.009646
Cronartium flaccidum	Basidiomycota	27	0.003922	0	0.004049	0.00303
Cronartium quercuum	Basidiomycota	6	0.055118	0.006329	0.008929	0.028257
Cronartium ribicola	Basidiomycota	12	0	0.006329	0	0.001721
Cryphonectria havanensis	Ascomycota	3	0.034632	0	0.006849	0.015009
Cryphonectria macrospora	Ascomycota	2	0	0	0	0
Cryphonectria nitschkei	Ascomycota	9	0.030303	0	0	0.014031
Cryphonectria parasitica	Ascomycota	32	0.009132	0	0	0.005195
Cryphonectria radicalis	Ascomycota	11	0.012821	0	0	0.005505
Cryptococcus adeliensis	Basidiomycota	4	0	0	0	0
Cryptococcus aerius	Basidiomycota	3	0	0	0	0
Cryptococcus albidosimilis	Basidiomycota	2	0	0	0	0
Cryptococcus albidus	Basidiomycota	18	0.006494	0	0.004545	0.003759
Cryptococcus aquaticus	Basidiomycota	3	0.016484	0	0.025532	0.015652
Cryptococcus aureus	Basidiomycota	5	0	0	0.00578	0.00681
Cryptococcus bacillisporus	Basidiomycota	83	0	0	0.005525	0.00432
Cryptococcus carnescens	Basidiomycota	3	0.007353	0	0	0.002304
Cryptococcus curvatus	Basidiomycota	14	0	0	0	0
Cryptococcus cylindricus	Basidiomycota	2	0.023952	0	0.035088	0.0217
Cryptococcus diffluens	Basidiomycota	14	0	0	0	0
Cryptococcus festucosus	Basidiomycota	2	0.008547	0	0	0.002053
Cryptococcus flavescens	Basidiomycota	21	0.009091	0	0	0.002268
Cryptococcus friedmannii	Basidiomycota	2	0	0	0	0
Cryptococcus gastricus	Basidiomycota	3	0.006757	0	0.004098	0.003636
Cryptococcus humicola	Basidiomycota	13	0.008333	0	0	0.002242
Cryptococcus laurentii	Basidiomycota	11	0.026549	0	0.044693	0.026667
Cryptococcus liquefaciens	Basidiomycota	3	0	0	0	0
Cryptococcus luteolus	Basidiomycota	13	0	0	0	0
Cryptococcus macerans	Basidiomycota	4	0.034483	0	0.019077	0.020393
Cryptococcus magnus	Basidiomycota	16	0.007299	0	0	0.001855
Cryptococcus nyarrowii	Basidiomycota	3	0	0	0.004717	0.002101
Cryptococcus oeirensis	Basidiomycota	6	0.173554	0	0.016461	0.047893
Cryptococcus paraflavus	Basidiomycota	2	0.018182	0	0.012422	0.009324
Cryptococcus podzolicus	Basidiomycota	4	0	0	0.006173	0.002347
Cryptococcus rajasthanensis	Basidiomycota	2	0	0	0.005556	0.002227
Cryptococcus ramirezgomezianus	Basidiomycota	3	0.009091	0	0	0.002315
Cryptococcus saitoi	Basidiomycota	3	0.006024	0	0	0.001828
Cryptococcus statzelliae	Basidiomycota	2	0	0	0	0
Cryptococcus stepposus	Basidiomycota	2	0.012821	0	0	0.003591
Cryptococcus terricola	Basidiomycota	3	0.018182	0	0.0181	0.012868
Cryptococcus victoriae	Basidiomycota	14	0.052632	0	0.028169	0.025463
Cryptococcus wieringae	Basidiomycota	4	0	0	0	0
Cryptococcus vishniacii	Basidiomycota	17	0	0	0	0
Cryptococcus zeae	Basidiomycota	5	0.009174	0	0	0.002564
Cryptodiaporthe aesculi	Ascomycota	2	0	0	0	0
Cryptosporiopsis actinidiae	Ascomycota	9	0	0	0	0
Cryptosporiopsis ericae	Ascomycota	6	0	0	0	0
Cryptosporiopsis rhizophila	Ascomycota	9	0	0	0	0
Cryptotrichosporon anacardii	Basidiomycota	5	0	0	0	0
Cryptovalsa ampelina	Ascomycota	6	0	0	0	0
Cudonia lutea	Ascomycota	3	0.060606	0.006329	0.033113	0.031746
Cudoniella clavus	Ascomycota	2	0	0	0.006711	0.002151
Cunninghamella bainieri	Zygomycota	2	0.021201	0.006452	0.057143	0.030817
Cunninghamella bertholletiae	Zygomycota	2	0.066246	0.012821	0.094595	0.071327
Cunninghamella elegans	Zygomycota	5	0.005844	0	0.028148	0.011354
Cunninghamella intermedia	Zygomycota	2	0.188552	0.019355	0.023324	0.087391
Curvibasidium pallidicorallinum	Basidiomycota	3	0.013605	0	0.00463	0.003839
Curvularia affinis	Ascomycota	2	0.022599	0	0.042169	0.021956
Curvularia inaequalis	Ascomycota	4	0.039157	0	0.006007	0.017456
Curvularia trifolii	Ascomycota	3	0.026042	0	0.029586	0.019268
Cyathus africanus	Basidiomycota	2	0.007407	0	0.016667	0.008982
Cylindrobasidium evolvens	Basidiomycota	2	0	0	0.006944	0.002976
Cylindrobasidium laeve	Basidiomycota	2	0	0	0	0
Cylindrocarpon didymum	Ascomycota	2	0	0.018868	0.01227	0.011261
Cylindrocarpon liriodendri	Ascomycota	4	0	0	0	0
Cylindrocladiella camelliae	Ascomycota	2	0	0	0	0
Cylindrocladiella elegans	Ascomycota	2	0.007246	0	0.011765	0.006438
Cylindrocladiella lageniformis	Ascomycota	8	0	0	0	0
Cylindrocladiella parva	Ascomycota	5	0	0	0	0
Cylindrocladiella peruviana	Ascomycota	15	0	0	0	0
Cylindrocladium buxicola	Ascomycota	2	0	0	0	0
Cylindrocladium canadense	Ascomycota	3	0	0	0	0
Cylindrocladium gracile	Ascomycota	7	0.007194	0	0.006211	0.002188
Cylindrocladium pacificum	Ascomycota	4	0	0	0	0
Cylindrocladium quinqueseptatum	Ascomycota	2	0	0	0	0
Cylindrocladium spathulatum	Ascomycota	6	0	0	0	0
Cyphelium inquinans	Ascomycota	3	0.010929	0	0.006211	0.005976
Cyphelium tigillare	Ascomycota	2	0.005102	0	0.011765	0.005725
Cyphellopsis anomala	Basidiomycota	4	0.025736	0	0	0.01114
Cystofilobasidium capitatum	Basidiomycota	2	0	0	0	0
Cystofilobasidium ferigula	Basidiomycota	2	0.014388	0	0.004274	0.00565
Cystofilobasidium infirmominiatum	Basidiomycota	2	0	0	0	0
Cystolepiota pulverulenta	Basidiomycota	3	0.023346	0	0.041667	0.023772
Cystotheca lanestris	Ascomycota	3	0.023669	0	0.041379	0.021186
Cytospora abyssinica	Ascomycota	3	0.009804	0.012658	0.096774	0.040146
Cytospora berkeleyi	Ascomycota	2	0	0	0	0
Cytospora disciformis	Ascomycota	2	0.015075	0	0.025907	0.014545
Cytospora nitschkii	Ascomycota	2	0	0	0.108108	0.0369
Cytospora sacchari	Ascomycota	2	0.235556	0	0.146597	0.141115
Cytospora variostromatica	Ascomycota	5	0.047393	0.006329	0.049633	0.032727
Dactylaria higginsii	Ascomycota	3	0.209302	0.006329	0.222826	0.151261
Dactylaria junci	Ascomycota	2	0.082645	0	0.022857	0.030837
Dactylella candida	Ascomycota	2	0.006024	0.012658	0	0.006024
Dactylella heptameres	Ascomycota	2	0.034653	0	0.010638	0.016423
Dactylella mammillata	Ascomycota	2	0.021429	0.006329	0.02907	0.019149
Dactylella oviparasitica	Ascomycota	5	0.007018	0	0.098272	0.036051
Dactylella oxyspora	Ascomycota	7	0.005814	0	0.005556	0.003929
Dactylella rhopalota	Ascomycota	5	0.005128	0	0.005714	0.004735
Dactylellina ellipsospora	Ascomycota	3	0.297297	0	0.166667	0.158607
Dactylellina robusta	Ascomycota	2	0.181319	0.012658	0.291429	0.16699
Daldinia caldariorum	Ascomycota	2	0.020134	0.031447	0.036585	0.029661
Daldinia concentrica	Ascomycota	13	0.005814	0	0	0.002004
Daldinia decipiens	Ascomycota	4	0.002841	0	0.011765	0.00496
Daldinia eschscholzii	Ascomycota	9	0.018405	0	0.006135	0.010331
Daldinia fissa	Ascomycota	8	0	0	0	0
Daldinia loculata	Ascomycota	11	0	0	0	0
Daldinia petriniae	Ascomycota	8	0	0	0	0
Daldinia placentiformis	Ascomycota	2	0.188889	0.025316	0.206061	0.143141
Dasyscyphus fuscescens	Ascomycota	5	0.013072	0	0.027304	0.014159
Davidiella allii-cepae	Ascomycota	3	0	0	0	0
Davidiella macrospora	Ascomycota	2	0	0	0	0
Davidiella tassiana	Ascomycota	41	0	0	0	0
Debaryomyces carsonii	Ascomycota	3	0.004878	0	0.010363	0.003656
Debaryomyces etchellsii	Ascomycota	2	0.015	0	0.01005	0.008977
Debaryomyces hansenii	Ascomycota	53	0.015075	0.012658	0	0.009058
Debaryomyces maramus	Ascomycota	2	0.034653	0.006329	0.005128	0.016216
Debaryomyces melissophilus	Ascomycota	2	0.015152	0	0	0.005455
Degelia plumbea	Ascomycota	2	0.012987	0	0.028369	0.013245
Dekkera anomala	Ascomycota	2	0	0	0	0
Dendrocollybia racemosa	Basidiomycota	5	0.003817	0	0	0.00165
Dendryphiella arenaria	Ascomycota	21	0.006173	0	0.006173	0.003145
Dendryphiella salina	Ascomycota	14	0	0	0	0
Dendryphion penicillatum	Ascomycota	15	0.00578	0	0	0.002114
Dermatocarpon americanum	Ascomycota	2	0.143646	0.025157	0.138365	0.104
Dermatocarpon leptophyllum	Ascomycota	2	0.01676	0.018987	0.025316	0.022177
Dermatocarpon luridum	Ascomycota	2	0.027624	0.018987	0.018868	0.022088
Dermatocarpon meiophyllizum	Ascomycota	3	0.039326	0.025157	0.02	0.02444
Dermatocarpon miniatum	Ascomycota	2	0.49162	0.082278	0.449704	0.351085
Dermatocarpon taminium	Ascomycota	5	0.041544	0.006329	0.050314	0.036145
Dermocybe aurantiobasis	Basidiomycota	10	0.012712	0	0.004926	0.008375
Dermocybe cinnamomea	Basidiomycota	3	0.042373	0	0.043689	0.031509
Dermocybe fervida	Basidiomycota	2	0.046414	0	0.033816	0.0299
Dermocybe malicoria	Basidiomycota	28	0.008439	0	0.009709	0.006667
Dermocybe marylandensis	Basidiomycota	2	0.008475	0	0.004902	0.005017
Dermocybe olivaceopicta	Basidiomycota	2	0.016667	0	0.043269	0.021452
Dermocybe phoenicea	Basidiomycota	5	0.02748	0	0.033735	0.025768
Dermocybe sanguinea	Basidiomycota	5	0.044402	0.012579	0.050125	0.038843
Dermocybe semisanguinea	Basidiomycota	29	0.012821	0	0.004878	0.006723
Descolea antarctica	Basidiomycota	2	0.050847	0.006329	0.009217	0.02455
Descolea gunnii	Basidiomycota	2	0.023904	0.006329	0	0.011309
Descolea maculata	Basidiomycota	2	0.110236	0.006329	0.055046	0.065079
Descolea phlebophora	Basidiomycota	3	0.046693	0	0	0.019169
Descolea recedens	Basidiomycota	3	0.031373	0	0.009259	0.015898
Descomyces albus	Basidiomycota	4	0.045194	0	0.038462	0.030771
Descomyces angustisporus	Basidiomycota	2	0	0	0	0
Devriesia acadiensis	Ascomycota	4	0.03027	0	0.02069	0.0166
Devriesia shelburniensis	Ascomycota	4	0	0	0	0
Devriesia staurophora	Ascomycota	3	0.006849	0	0.006944	0.002232
Devriesia thermodurans	Ascomycota	4	0.007042	0	0.027397	0.011211
Diaporthe ambigua	Ascomycota	20	0	0	0	0
Diaporthe angelicae	Ascomycota	2	0	0	0.006369	0.001953
Diaporthe arctii	Ascomycota	2	0.263441	0	0.094937	0.12749
Diaporthe conorum	Ascomycota	2	0.197861	0	0.098765	0.104536
Diaporthe helianthi	Ascomycota	32	0.097143	0	0.070064	0.062817
Diaporthe medusaea	Ascomycota	4	0.016393	0	0	0.005964
Diaporthe melonis	Ascomycota	3	0.214286	0	0.098765	0.109562
Diaporthe meridionalis	Ascomycota	5	0	0	0	0
Diaporthe perjuncta	Ascomycota	3	0.152047	0	0.10274	0.086316
Diaporthe phaseolorum	Ascomycota	29	0.142857	0	0.0875	0.08308
Diaporthe tanakae	Ascomycota	2	0	0	0.019868	0.006073
Diaporthe viticola	Ascomycota	2	0	0	0	0
Diatrype disciformis	Ascomycota	5	0	0	0	0
Diatrype flavovirens	Ascomycota	5	0.015075	0	0.02994	0.015267
Diatrype stigma	Ascomycota	6	0.035176	0	0.04908	0.027132
Diatrype undulata	Ascomycota	2	0.005618	0	0	0.001984
Diatrypella frostii	Ascomycota	2	0.005076	0	0.023392	0.009506
Dicarpella dryina	Ascomycota	3	0.070707	0	0.006289	0.029126
Dichomera eucalypti	Ascomycota	5	0	0	0	0
Dichomera versiformis	Ascomycota	2	0	0	0.005814	0.001927
Dictyochaeta simplex	Ascomycota	4	0.02	0	0.034247	0.017621
Dictyophora echinovolvata	Basidiomycota	5	0.034677	0	0.016279	0.015052
Dictyophora indusiata	Basidiomycota	6	0.012195	0	0.004854	0.005671
Dicyma funiculosa	Ascomycota	2	0	0	0	0
Dicyma pulvinata	Ascomycota	2	0.158228	0	0.084848	0.081081
Didymella applanata	Ascomycota	7	0	0	0.00641	0.002155
Didymella bryoniae	Ascomycota	12	0.007143	0	0	0.004376
Didymella lentis	Ascomycota	2	0	0	0	0
Didymella ligulicola	Ascomycota	15	0.007143	0	0	0.002193
Didymella rabiei	Ascomycota	4	0	0	0	0
Dimelaena oreina	Ascomycota	2	0.037634	0	0.024691	0.021739
Dioszegia catarinonii	Basidiomycota	4	0	0	0	0
Dioszegia crocea	Basidiomycota	33	0.009709	0.012658	0.015748	0.012887
Dioszegia hungarica	Basidiomycota	11	0.128205	0.031646	0.165517	0.106635
Dioszegia takashimae	Basidiomycota	4	0	0	0	0
Dioszegia zsoltii	Basidiomycota	3	0.006849	0	0.007042	0.004484
Diplocarpon mespili	Ascomycota	2	0	0	0	0
Diplodia cupressi	Ascomycota	2	0	0	0	0
Diplodia porosum	Ascomycota	2	0	0	0	0
Diplodia rosulata	Ascomycota	4	0.002857	0.012461	0.021454	0.016962
Diplodia scrobiculata	Ascomycota	2	0	0	0	0
Diploicia canescens	Ascomycota	4	0.097297	0	0.04717	0.051225
Diploicia subcanescens	Ascomycota	2	0.042553	0.006289	0.074074	0.037363
Diploschistes diacapsis	Ascomycota	2	0.020548	0	0	0.006135
Diploschistes muscorum	Ascomycota	2	0.020408	0	0.010929	0.010246
Diploschistes ocellatus	Ascomycota	3	0.142857	0.012658	0.14359	0.108392
Diploschistes thunbergianus	Ascomycota	2	0	0	0	0
Diplotomma alboatrum	Ascomycota	5	0.071305	0.006329	0.032051	0.049629
Diplotomma rivas-martinezii	Ascomycota	2	0.005376	0.006329	0.009174	0.006623
Diplotomma venustum	Ascomycota	4	0.127364	0.006329	0	0.06136
Discula betulina	Ascomycota	5	0	0	0.00303	0.000978
Discula destructiva	Ascomycota	12	0	0	0	0
Discula quercina	Ascomycota	9	0	0	0.009146	0.002961
Dissoconium aciculare	Ascomycota	6	0.030864	0	0.006329	0.012552
Dolichousnea longissima	Ascomycota	2	0.044944	0	0.045752	0.030675
Donkioporia expansa	Basidiomycota	2	0	0	0	0
Doratomyces stemonitis	Ascomycota	2	0.040462	0	0.089947	0.044231
Dothidea sambuci	Ascomycota	4	0	0	0	0
Dothistroma pini	Ascomycota	5	0	0	0	0
Drechslera andersenii	Ascomycota	3	0.005587	0	0.006897	0.002079
Drechslera avenae	Ascomycota	5	0	0	0.024691	0.009808
Drechslera biseptata	Ascomycota	5	0.033684	0	0	0.01435
Drechslera catenaria	Ascomycota	2	0.021622	0	0.011628	0.01165
Drechslera dactylidis	Ascomycota	2	0.004975	0	0	0.001984
Drechslera dematioidea	Ascomycota	2	0	0	0	0
Drechslera erythrospila	Ascomycota	2	0.005155	0	0.018182	0.007737
Drechslera nobleae	Ascomycota	3	0	0	0	0
Drechslerella brochopaga	Ascomycota	4	0.011834	0	0.02454	0.010204
Duddingtonia flagrans	Ascomycota	3	0	0	0.005848	0.001799
Dumontinia tuberosa	Ascomycota	4	0	0	0.006693	0.002176
Dumontinia ulmariae	Ascomycota	2	0	0	0	0
Dussiella tuberiformis	Ascomycota	2	0.006329	0	0	0.001949
Dwayaangam colodena	Ascomycota	3	0.012346	0.006329	0.034483	0.019355
Echinodontium taxodii	Basidiomycota	3	0.00995	0	0.015075	0.008961
Echinodontium tinctorium	Basidiomycota	2	0.016575	0	0.020619	0.013133
Elsinoe ampelina	Ascomycota	3	0	0	0.006061	0.001887
Elsinoe banksiae	Ascomycota	2	0.144279	0	0.11976	0.093156
Elsinoe fawcettii	Ascomycota	3	0.19898	0	0.203593	0.140115
Elsinoe leucospermi	Ascomycota	3	0.005128	0	0.005952	0.003839
Embellisia allii	Ascomycota	6	0	0	0.006369	0.002336
Embellisia chlamydospora	Ascomycota	2	0.015075	0	0	0.006466
Embellisia leptinellae	Ascomycota	2	0	0	0	0
Embellisia proteae	Ascomycota	2	0	0	0	0
Emericella appendiculata	Ascomycota	3	0	0	0	0
Emericella corrugata	Ascomycota	7	0	0	0	0
Emericella dentata	Ascomycota	4	0	0	0	0
Emericella falconensis	Ascomycota	2	0.006494	0	0	0.002083
Emericella foveolata	Ascomycota	2	0	0	0	0
Emericella heterothallica	Ascomycota	3	0	0	0	0
Emericella nidulans	Ascomycota	20	0.04321	0	0.02381	0.021792
Emericella omanensis	Ascomycota	2	0	0	0	0
Emericella qinqixianii	Ascomycota	5	0	0	0	0
Emericella quadrilineata	Ascomycota	7	0.013245	0	0.011834	0.008368
Emericella rugulosa	Ascomycota	3	0.006536	0	0	0.002092
Emericella similis	Ascomycota	2	0	0	0	0
Emericella variecolor	Ascomycota	2	0.006536	0	0.005917	0.004167
Emericella violacea	Ascomycota	2	0.025478	0	0	0.008299
Emericellopsis minima	Ascomycota	2	0	0	0.005882	0.002132
Emmonsia crescens	Ascomycota	19	0	0	0.011299	0.003683
Emmonsia parva	Ascomycota	14	0.069767	0.006329	0.079365	0.05477
Endocronartium harknessii	Basidiomycota	6	0	0	0	0
Endogone pisiformis	Zygomycota	3	0.015748	0.006329	0.049669	0.026128
Endophyllum dimorphothecae	Basidiomycota	2	0.022624	0.006329	0.009615	0.013629
Endophyllum elytropappi	Basidiomycota	2	0.013889	0.018987	0.050459	0.028716
Endophyllum osteospermi	Basidiomycota	8	0.028926	0.003165	0	0.013378
Endothia gyrosa	Ascomycota	12	0.285	0	0.06	0.133858
Endothia viridistroma	Ascomycota	2	0.035088	0.006329	0	0.014614
Engyodontium album	Ascomycota	7	0.091892	0.018987	0.052326	0.052427
Entoleuca mammata	Ascomycota	6	0.015385	0.025316	0.022599	0.017279
Entoloma nitidum	Basidiomycota	2	0	0	0	0
Entomocorticium dendroctoni	Basidiomycota	4	0	0	0	0
Entonaema cinnabarinum	Ascomycota	3	0.00578	0	0.012121	0.006048
Entrophospora infrequens	Glomeromycota	2	0.047244	0.006329	0.128205	0.054726
Entyloma arnicale	Basidiomycota	2	0	0	0	0
Entyloma arnoseridis	Basidiomycota	2	0	0	0	0
Entyloma bidentis	Basidiomycota	2	0.011299	0	0.004219	0.005245
Entyloma browalliae	Basidiomycota	2	0	0	0	0
Entyloma calendulae	Basidiomycota	3	0	0	0	0
Entyloma chrysosplenii	Basidiomycota	2	0.005814	0	0	0.001764
Entyloma compositarum	Basidiomycota	2	0.005682	0	0	0.001751
Entyloma dahliae	Basidiomycota	17	0.006098	0	0	0.001873
Entyloma diastateae	Basidiomycota	2	0	0.006329	0	0.001751
Entyloma doebbeleri	Basidiomycota	2	0	0	0	0
Entyloma eryngii	Basidiomycota	2	0.023256	0	0.033613	0.021127
Entyloma fergussonii	Basidiomycota	2	0.037037	0	0.034483	0.022831
Entyloma ficariae	Basidiomycota	2	0	0	0	0
Entyloma gaillardianum	Basidiomycota	2	0	0	0.008368	0.003503
Entyloma hieracii	Basidiomycota	2	0	0	0	0
Entyloma holwayi	Basidiomycota	4	0	0	0	0
Entyloma matricariae	Basidiomycota	2	0	0	0	0
Entyloma microsporum	Basidiomycota	2	0	0	0	0
Entyloma ranunculi-repentis	Basidiomycota	2	0.023256	0.006329	0.004237	0.010601
Ephelis japonica	Ascomycota	3	0.005435	0	0	0.001855
Epichloe amarillans	Ascomycota	6	0.017442	0	0.011236	0.009843
Epichloe baconii	Ascomycota	2	0.005814	0	0.005618	0.003937
Epichloe clarkii	Ascomycota	2	0.101796	0.018987	0	0.039761
Epichloe elymi	Ascomycota	2	0.005882	0.006329	0.011111	0.007874
Epichloe festucae	Ascomycota	8	0.005682	0	0.005556	0.003899
Epichloe glyceriae	Ascomycota	3	0	0.006329	0	0.001969
Epichloe typhina	Ascomycota	7	0.017964	0	0.039326	0.027833
Epicoccum andropogonis	Ascomycota	2	0.013986	0	0	0.004367
Epicoccum nigrum	Ascomycota	35	0	0	0.00641	0.004386
Epidermophyton floccosum	Ascomycota	4	0	0	0.004149	0.001445
Eremomyces langeronii	Ascomycota	2	0	0	0	0
Eremothecium ashbyi	Ascomycota	2	0.008368	0	0	0.004862
Eremothecium coryli	Ascomycota	4	0.011364	0.006329	0.011737	0.010055
Eremothecium cymbalariae	Ascomycota	2	0	0	0	0
Eremothecium gossypii	Ascomycota	2	0.009709	0	0	0.005199
Eremothecium sinecaudum	Ascomycota	2	0	0.018634	0	0.005034
Erysiphe alphitoides	Ascomycota	6	0.004464	0	0	0.001786
Erysiphe aquilegiae	Ascomycota	5	0	0	0	0
Erysiphe arcuata	Ascomycota	4	0	0	0.005464	0.001802
Erysiphe australiana	Ascomycota	3	0	0	0	0
Erysiphe baeumleri	Ascomycota	2	0	0	0.016667	0.005338
Erysiphe betae	Ascomycota	10	0	0	0.01105	0.003571
Erysiphe carpini-laxiflorae	Ascomycota	2	0	0	0	0
Erysiphe carpinicola	Ascomycota	4	0	0	0.003846	0.001605
Erysiphe cichoracearum	Ascomycota	6	0.147368	0.006329	0.106918	0.094675
Erysiphe convolvuli	Ascomycota	3	0.009132	0	0.01105	0.007168
Erysiphe cruciferarum	Ascomycota	2	0.008969	0.006329	0	0.005988
Erysiphe deutziae	Ascomycota	2	0	0	0	0.001779
Erysiphe diffusa	Ascomycota	11	0	0	0	0
Erysiphe elevata	Ascomycota	4	0	0	0	0.001799
Erysiphe galeopsidis	Ascomycota	2	0.016043	0	0	0.005929
Erysiphe heraclei	Ascomycota	7	0.00905	0.006329	0.005525	0.005357
Erysiphe hypophylla	Ascomycota	6	0	0	0	0
Erysiphe necator	Ascomycota	10	0.051502	0	0.010811	0.024668
Erysiphe orontii	Ascomycota	2	0.010417	0	0.011834	0.007707
Erysiphe paeoniae	Ascomycota	3	0.027523	0	0.00565	0.012658
Erysiphe pisi	Ascomycota	3	0.170213	0.006329	0.110497	0.100569
Erysiphe polygoni	Ascomycota	2	0.009132	0.006329	0.016575	0.010753
Erysiphe prunastri	Ascomycota	2	0.004525	0	0	0.001802
Erysiphe pseudocarpinicola	Ascomycota	2	0	0	0	0
Erysiphe pulchra	Ascomycota	2	0.009091	0	0	0.003604
Erysiphe symphoricarpi	Ascomycota	3	0.004587	0	0.011236	0.005415
Erysiphe syringae	Ascomycota	2	0	0.006329	0	0.001795
Erysiphe trifolii	Ascomycota	2	0.013636	0	0.005556	0.007168
Erysiphe weigelae	Ascomycota	2	0.004405	0.006329	0.011236	0.007105
Erythrobasidium hasegawianum	Basidiomycota	11	0.006897	0	0.017778	0.011257
Esslingeriana idahoensis	Ascomycota	2	0	0	0	0
Eudarluca caricis	Ascomycota	17	0.253539	0.012658	0.211538	0.157787
Eupenicillium anatolicum	Ascomycota	2	0.037975	0	0.005882	0.014403
Eupenicillium brefeldianum	Ascomycota	2	0.005747	0	0	0.002
Eupenicillium cinnamopurpureum	Ascomycota	2	0.05814	0	0.079268	0.046559
Eupenicillium crustaceum	Ascomycota	2	0	0	0.02454	0.008081
Eupenicillium parvum	Ascomycota	2	0	0	0	0
Eupenicillium pinetorum	Ascomycota	2	0	0	0	0
Eupenicillium shearii	Ascomycota	3	0.005464	0.012658	0	0.004016
Eupenicillium tropicum	Ascomycota	2	0	0	0.017544	0.005814
Eurotium amstelodami	Ascomycota	5	0	0	0	0
Eurotium chevalieri	Ascomycota	2	0.02649	0	0	0.008421
Eurotium repens	Ascomycota	3	0.020833	0.006289	0.02994	0.017021
Eurotium rubrum	Ascomycota	3	0.007752	0	0	0.002208
Eutypa armeniacae	Ascomycota	3	0.005051	0	0.005882	0.003802
Eutypa astroidea	Ascomycota	2	0.047619	0	0.025157	0.025692
Eutypa lata	Ascomycota	54	0.020202	0	0.081761	0.046243
Eutypa lejoplaca	Ascomycota	2	0	0	0	0
Eutypa leptoplaca	Ascomycota	10	0	0	0	0
Eutypa maura	Ascomycota	4	0	0	0	0
Eutypa sparsa	Ascomycota	2	0	0	0	0
Eutypella cerviculata	Ascomycota	2	0.17561	0	0.087719	0.095506
Eutypella parasitica	Ascomycota	3	0	0	0	0
Eutypella vitis	Ascomycota	18	0.005917	0	0.006024	0.004057
Evernia divaricata	Ascomycota	2	0.010582	0	0.012903	0.007968
Evernia mesomorpha	Ascomycota	12	0.005263	0	0	0.003984
Everniastrum cirrhatum	Ascomycota	3	0.068063	0	0.06	0.046
Everniastrum nepalense	Ascomycota	2	0.016216	0	0.053691	0.022358
Everniopsis trulla	Ascomycota	2	0.074468	0	0.051852	0.043568
Exidia glandulosa	Basidiomycota	2	0.013889	0.006329	0.026042	0.016194
Exidia pithya	Basidiomycota	2	0	0	0.020833	0.008032
Exobasidium bisporum	Basidiomycota	2	0.108974	0	0.07772	0.063116
Exobasidium cylindrosporum	Basidiomycota	3	0.123457	0.050314	0.133005	0.104962
Exobasidium dubium	Basidiomycota	2	0.02454	0	0.072464	0.035985
Exobasidium gracile	Basidiomycota	5	0	0	0.009804	0.003937
Exobasidium inconspicuum	Basidiomycota	2	0	0	0	0
Exobasidium japonicum	Basidiomycota	9	0.012422	0	0.009569	0.00664
Exobasidium miyabei	Basidiomycota	3	0.04375	0.11875	0.142012	0.102249
Exobasidium nobeyamense	Basidiomycota	6	0.006289	0	0.00495	0.003868
Exobasidium otanianum	Basidiomycota	5	0.01252	0	0.038475	0.019015
Exobasidium pentasporium	Basidiomycota	3	0	0	0	0
Exobasidium pieridis-ovalifoliae	Basidiomycota	2	0.118012	0.006329	0.147783	0.095785
Exobasidium reticulatum	Basidiomycota	2	0	0	0	0
Exobasidium sawadae	Basidiomycota	2	0	0	0	0
Exobasidium shiraianum	Basidiomycota	3	0.006369	0	0	0.001908
Exobasidium woronichinii	Basidiomycota	7	0.012579	0	0.0199	0.011583
Exobasidium yoshinagae	Basidiomycota	3	0.054878	0	0.101449	0.05293
Exophiala dermatitidis	Ascomycota	11	0.01005	0	0.018957	0.008787
Exophiala heteromorpha	Ascomycota	4	0.012255	0	0.007293	0.007898
Exophiala jeanselmei	Ascomycota	7	0.059406	0	0.041451	0.036101
Exophiala oligosperma	Ascomycota	9	0.014532	0	0.016175	0.012717
Exophiala pisciphila	Ascomycota	2	0	0	0	0
Exophiala salmonis	Ascomycota	3	0.155779	0.012579	0.057292	0.078324
Exophiala spinifera	Ascomycota	24	0.03	0	0.028249	0.017653
Exophiala xenobiotica	Ascomycota	8	0.040609	0	0.016398	0.020522
Exserohilum rostratum	Ascomycota	2	0.01105	0	0.005587	0.005792
Favolaschia calocera	Basidiomycota	10	0.011299	0	0.023585	0.014599
Favolaschia pustulosa	Basidiomycota	2	0.017045	0	0.041475	0.021779
Favolaschia varariotecta	Basidiomycota	2	0	0	0	0
Fellomyces borneensis	Basidiomycota	4	0	0	0	0
Fellomyces chinensis	Basidiomycota	6	0	0	0	0
Fellomyces distylii	Basidiomycota	2	0	0	0	0
Fellomyces fuzhouensis	Basidiomycota	2	0	0	0.005747	0.002169
Fellomyces lichenicola	Basidiomycota	4	0	0	0	0
Fellomyces sichuanensis	Basidiomycota	4	0	0	0	0
Fellomyces thailandicus	Basidiomycota	4	0	0	0	0
Fennellia nivea	Ascomycota	2	0.327485	0	0.10084	0.151786
Filobasidiella neoformans	Basidiomycota	114	0	0	0	0
Filobasidium capsuligenum	Basidiomycota	10	0.013333	0	0.04	0.020638
Filobasidium uniguttulatum	Basidiomycota	5	0	0	0	0
Flammulina elastica	Basidiomycota	2	0	0.012658	0.009934	0.008104
Flammulina fennae	Basidiomycota	2	0	0.006329	0	0.001429
Flammulina populicola	Basidiomycota	3	0.004032	0	0.053797	0.024931
Flammulina rossica	Basidiomycota	2	0.012146	0.012579	0.023256	0.016973
Flammulina velutipes	Basidiomycota	11	0.032258	0	0.029032	0.026984
Flavocetraria cucullata	Ascomycota	2	0.010811	0	0.006711	0.006098
Flavocetraria nivalis	Ascomycota	3	0	0	0	0
Flavopunctelia flaventior	Ascomycota	3	0.046392	0	0.006803	0.02004
Fomes fomentarius	Basidiomycota	4	0.010695	0	0.014925	0.009158
Fomitiporia australiensis	Basidiomycota	5	0.004831	0.006329	0.04721	0.028328
Fomitiporia hesleri	Basidiomycota	2	0.010949	0.006329	0.017167	0.01203
Fomitiporia mediterranea	Basidiomycota	53	0.010274	0	0.020408	0.012784
Fomitiporia polymorpha	Basidiomycota	9	0.003205	0.006329	0.008403	0.00565
Fomitiporia punctata	Basidiomycota	9	0.023891	0.006329	0.013043	0.017621
Fomitopsis cajanderi	Basidiomycota	3	0.009434	0	0.009852	0.006981
Fomitopsis pinicola	Basidiomycota	9	0.018349	0	0.034483	0.019797
Fomitopsis rosea	Basidiomycota	19	0.004808	0	0	0.001721
Fonsecaea compacta	Ascomycota	5	0	0	0.002591	0.001795
Fonsecaea monophora	Ascomycota	25	0.019417	0	0.015625	0.010772
Fonsecaea pedrosoi	Ascomycota	78	0.029268	0	0.039548	0.026316
Fulgensia desertorum	Ascomycota	2	0.005076	0	0	0.001912
Fulgensia fulgens	Ascomycota	6	0.005051	0.006329	0.006061	0.005758
Fulgensia fulgida	Ascomycota	13	0.005051	0	0.003012	0.005736
Fulgensia pruinosa	Ascomycota	2	0	0	0	0
Fulgensia schistidii	Ascomycota	3	0.042105	0.006329	0.024691	0.02549
Fulgensia subbracteata	Ascomycota	2	0	0	0	0
Fusarium asiaticum	Ascomycota	3	0	0	0.006579	0.002188
Fusarium beomiforme	Ascomycota	3	0	0	0.006211	0.002146
Fusarium brasiliense	Ascomycota	6	0	0	0	0
Fusarium cerealis	Ascomycota	4	0.013514	0	0	0.004367
Fusarium chlamydosporum	Ascomycota	3	0.066667	0	0.105263	0.056522
Fusarium culmorum	Ascomycota	84	0.006803	0	0	0.002188
Fusarium cuneirostrum	Ascomycota	4	0	0	0	0
Fusarium equiseti	Ascomycota	14	0.013514	0	0	0.00655
Fusarium incarnatum	Ascomycota	2	0.254237	0.037975	0.296512	0.194196
Fusarium kyushuense	Ascomycota	6	0	0	0	0
Fusarium lateritium	Ascomycota	11	0.05298	0.018987	0.121951	0.065817
Fusarium napiforme	Ascomycota	5	0.006691	0	0	0.002172
Fusarium oxysporum	Ascomycota	181	0	0	0.006623	0.019076
Fusarium phormii	Ascomycota	7	0.005181	0	0	0.001972
Fusarium poae	Ascomycota	12	0	0	0.065359	0.022272
Fusarium polyphialidicum	Ascomycota	2	0	0	0	0
Fusarium proliferatum	Ascomycota	11	0	0	0	0.002079
Fusarium pseudograminearum	Ascomycota	2	0	0	0	0
Fusarium redolens	Ascomycota	16	0	0	0	0
Fusarium sacchari	Ascomycota	3	0.006803	0	0.019608	0.008734
Fusarium solani	Ascomycota	542	0.046358	0	0.040936	0.031185
Fusarium sporotrichioides	Ascomycota	12	0.006711	0	0	0.002183
Fusarium subglutinans	Ascomycota	5	0.006803	0.015783	0.029412	0.016376
Fusarium tricinctum	Ascomycota	8	0.047139	0	0	0.019932
Fusarium tucumaniae	Ascomycota	7	0	0	0	0
Fusarium venenatum	Ascomycota	13	0	0	0	0
Fuscoporia ferruginosa	Basidiomycota	2	0.00995	0	0	0.003484
Fuscoporia gilva	Basidiomycota	3	0.572	0.025316	0.373984	0.364329
Fuscoporia torulosa	Basidiomycota	10	0	0	0.00463	0.001835
Fusicladium caryigenum	Ascomycota	4	0	0	0	0.002183
Fusicladium convolvularum	Ascomycota	2	0.019355	0	0.006757	0.008677
Fusicladium effusum	Ascomycota	2	0.01875	0	0	0.006424
Fusicoccum andinum	Ascomycota	2	0	0	0	0
Fusicoccum arbuti	Ascomycota	6	0	0.006329	0	0.002045
Fusicoccum macroclavatum	Ascomycota	4	0	0	0	0
Fusicoccum mangiferum	Ascomycota	6	0.005208	0	0.005848	0.003839
Fusicoccum quercus	Ascomycota	7	0.005495	0	0	0.00207
Fusicoccum stromaticum	Ascomycota	2	0	0	0	0
Fusicoccum viticlavatum	Ascomycota	2	0	0	0	0
Fusicoccum vitifusiforme	Ascomycota	2	0	0	0	0
Gaeumannomyces cylindrosporus	Ascomycota	10	0.005747	0	0.005747	0.001976
Gaeumannomyces graminis	Ascomycota	3	0.068966	0.006329	0.017544	0.027426
Gaeumannomyces incrustans	Ascomycota	2	0	0	0	0
Galerina arctica	Basidiomycota	2	0.00813	0	0	0.003257
Galerina atkinsoniana	Basidiomycota	5	0.074843	0	0.054545	0.048291
Galerina clavata	Basidiomycota	2	0.311966	0	0.204545	0.19281
Galerina fallax	Basidiomycota	2	0.004082	0	0	0.001629
Galerina hybrida	Basidiomycota	2	0	0	0	0
Galerina hypnorum	Basidiomycota	3	0.008368	0	0.004673	0.003273
Galerina jaapii	Basidiomycota	2	0	0	0	0
Galerina marginata	Basidiomycota	2	0.012712	0	0.013953	0.009852
Galerina mniophila	Basidiomycota	4	0.004098	0	0.004785	0.002455
Galerina pruinatipes	Basidiomycota	2	0.004167	0	0	0.001634
Galerina pseudocamerina	Basidiomycota	2	0.008197	0	0.009259	0.006472
Galerina pseudocerina	Basidiomycota	3	0.112903	0	0.033816	0.060163
Galerina pseudomycenopsis	Basidiomycota	3	0.012552	0	0.023364	0.013093
Galerina sphagnorum	Basidiomycota	2	0	0	0.004762	0.001631
Galerina stordalii	Basidiomycota	2	0.004065	0.006329	0.009346	0.006472
Galerina vittiformis	Basidiomycota	2	0.01626	0	0.013889	0.01129
Galiella rufa	Ascomycota	4	0.007634	0	0.006079	0.005131
Gamsylella parvicollis	Ascomycota	2	0.269608	0.012658	0.262295	0.192661
Ganoderma adspersum	Basidiomycota	4	0	0	0	0
Ganoderma applanatum	Basidiomycota	4	0.015707	0	0	0.005566
Ganoderma australe	Basidiomycota	3	0.04902	0	0.084577	0.047957
Ganoderma fornicatum	Basidiomycota	5	0.004975	0.006329	0.005102	0.005405
Ganoderma gibbosum	Basidiomycota	3	0.004926	0	0.019324	0.007042
Ganoderma japonicum	Basidiomycota	2	0.01	0	0	0.003565
Ganoderma lipsiense	Basidiomycota	13	0	0	0	0
Ganoderma lucidum	Basidiomycota	11	0.072917	0	0.078212	0.057728
Ganoderma neojaponicum	Basidiomycota	2	0.035354	0.012658	0.004878	0.017825
Ganoderma pfeifferi	Basidiomycota	2	0.009804	0	0.010152	0.007156
Ganoderma resinaceum	Basidiomycota	2	0	0	0.005	0.001779
Gastrocybe lateritia	Basidiomycota	5	0.009041	0.006329	0.014778	0.011525
Gautieria morchelliformis	Basidiomycota	2	0.009217	0	0	0.003442
Gautieria otthii	Basidiomycota	2	0	0	0	0
Genabea cerebriformis	Ascomycota	3	0.122172	0.012658	0.173469	0.106087
Genea arenaria	Ascomycota	11	0.016575	0.006329	0.023952	0.016345
Genea gardneri	Ascomycota	4	0.02454	0	0.067518	0.03943
Genea harknessii	Ascomycota	7	0.169312	0.018987	0.407801	0.274571
Genea hispidula	Ascomycota	2	0	0	0	0
Geomyces pannorum	Ascomycota	25	0.017442	0	0.027027	0.014614
Geopora cooperi	Ascomycota	4	0.026758	0.006289	0	0.011132
Geopyxis carbonaria	Ascomycota	11	0.005208	0	0	0.001961
Geosmithia fassatiae	Ascomycota	3	0	0	0	0
Geosmithia flava	Ascomycota	5	0	0	0	0
Geosmithia langdonii	Ascomycota	13	0.005525	0	0	0.001946
Geosmithia lavendula	Ascomycota	32	0	0	0	0
Geosmithia obscura	Ascomycota	2	0.005376	0	0.005714	0.003854
Geosmithia pallida	Ascomycota	24	0.022472	0	0.017241	0.013752
Geosmithia putterillii	Ascomycota	3	0.011111	0	0.005848	0.005894
Gibberella acuminata	Ascomycota	2	0	0	0.056075	0.015267
Gibberella avenacea	Ascomycota	16	0.007246	0	0.009054	0.010526
Gibberella fujikuroi	Ascomycota	8	0	0	0.118657	0.043719
Gibberella moniliformis	Ascomycota	27	0.009091	0	0	0.016548
Gibberella pulicaris	Ascomycota	16	0.028169	0	0.059211	0.031146
Gibberella zeae	Ascomycota	11	0.013605	0	0	0.004376
Gilbertella persicaria	Zygomycota	2	0.013216	0.006369	0	0.006932
Gliocephalotrichum bulbilium	Ascomycota	6	0	0	0	0
Gliocephalotrichum cylindrosporum	Ascomycota	2	0	0.006329	0	0.00431
Gliocephalotrichum microchlamydosporum	Ascomycota	3	0.006993	0	0	0.002132
Gliocephalotrichum simplex	Ascomycota	3	0	0.01875	0	0.006438
Glionectria tenuis	Ascomycota	2	0.014599	0.006329	0.047619	0.023758
Gloeophyllum abietinum	Basidiomycota	2	0	0	0.010152	0.003676
Gloeophyllum sepiarium	Basidiomycota	4	0.01105	0	0.010101	0.007449
Gloeophyllum trabeum	Basidiomycota	4	0.005464	0	0	0.002788
Gloeoporus taxicola	Basidiomycota	47	0.005128	0	0.009302	0.005282
Gloeotinia temulenta	Ascomycota	2	0	0	0	0
Gloiodon strigosus	Basidiomycota	2	0.008929	0.012658	0.00885	0.009868
Glomerella acutata	Ascomycota	343	0.016575	0	0.019737	0.013807
Glomerella cingulata	Ascomycota	342	0.017544	0	0.012658	0.010288
Glomerella graminicola	Ascomycota	43	0.126984	0	0.050955	0.064646
Glomerella lindemuthiana	Ascomycota	3	0.268421	0	0.1375	0.145669
Glomerella miyabeana	Ascomycota	4	0.002717	0	0	0.001004
Glomerella tucumanensis	Ascomycota	19	0.012739	0	0	0.008163
Glomus caledonium	Glomeromycota	4	0.042919	0.006369	0.026971	0.024296
Glomus claroideum	Glomeromycota	36	0.097561	0.012579	0.088889	0.075547
Glomus clarum	Glomeromycota	3	0.416667	0.063291	0.538095	0.361963
Glomus coronatum	Glomeromycota	5	0.020903	0	0.004329	0.009804
Glomus diaphanum	Glomeromycota	7	0.037383	0.019737	0.085	0.05
Glomus dimorphicum	Glomeromycota	4	0.009009	0	0.026966	0.019249
Glomus etunicatum	Glomeromycota	30	0.072581	0	0.061674	0.050881
Glomus fasciculatum	Glomeromycota	2	0.098214	0	0.040179	0.040486
Glomus fulvum	Glomeromycota	3	0.06422	0.006329	0.04	0.028571
Glomus geosporum	Glomeromycota	31	0.027273	0	0.044177	0.038685
Glomus intraradices	Glomeromycota	92	0.09009	0.025316	0.111628	0.086639
Glomus luteum	Glomeromycota	2	0.025641	0.018987	0.066372	0.041916
Glomus monosporum	Glomeromycota	3	0.034783	0.018987	0.125	0.070423
Glomus mosseae	Glomeromycota	84	0.080357	0.018987	0.060773	0.058586
Glomus sinuosum	Glomeromycota	2	0.042373	0.012658	0.034653	0.02714
Glomus versiforme	Glomeromycota	36	0.088235	0.018987	0.106958	0.075676
Gnomonia fragariae	Ascomycota	13	0.004587	0	0	0.001923
Gnomonia gnomon	Ascomycota	6	0.005128	0	0	0.001957
Gnomonia intermedia	Ascomycota	4	0	0	0.006061	0.001957
Gnomonia setacea	Ascomycota	3	0.014563	0	0.00625	0.007634
Gnomoniella fraxini	Ascomycota	5	0.007365	0	0.002857	0.004655
Golovinomyces artemisiae	Ascomycota	3	0.005128	0	0	0.001957
Golovinomyces biocellatus	Ascomycota	4	0	0.003165	0.012195	0.005803
Golovinomyces cichoracearum	Ascomycota	33	0.115183	0.006329	0.0875	0.073787
Golovinomyces leuceriae	Ascomycota	2	0	0	0	0
Golovinomyces orontii	Ascomycota	11	0.015873	0	0.012422	0.011719
Gomphidius nigricans	Basidiomycota	2	0.011811	0	0	0.004687
Gomphidius oregonensis	Basidiomycota	2	0	0	0	0
Gomphidius roseus	Basidiomycota	3	0.03871	0.00625	0.003968	0.014109
Gomphidius smithii	Basidiomycota	2	0	0	0.013158	0.004695
Gomphus clavatus	Basidiomycota	2	0.025157	0	0.036269	0.021526
Graphium basitruncatum	Ascomycota	3	0	0	0.005814	0.002165
Graphium fimbriisporum	Ascomycota	5	0	0	0	0
Graphium laricis	Ascomycota	4	0.005714	0	0	0.00299
Graphium penicillioides	Ascomycota	5	0.006667	0	0	0.00207
Graphium pseudormiticum	Ascomycota	2	0.011494	0	0	0.003984
Gremmeniella laricina	Ascomycota	2	0.021739	0	0	0.006818
Grifola frondosa	Basidiomycota	55	0.015075	0	0.032258	0.017422
Grifola sordulenta	Basidiomycota	2	0.058201	0	0.055556	0.040367
Grifola umbellata	Basidiomycota	7	0.019324	0.012579	0.033149	0.021938
Grosmannia olivacea	Ascomycota	6	0	0	0	0
Grosmannia piceiperda	Ascomycota	3	0	0	0	0.001642
Guehomyces pullulans	Basidiomycota	3	0	0	0	0
Guignardia bidwellii	Ascomycota	4	0.008538	0	0.005814	0.005316
Guignardia citricarpa	Ascomycota	19	0	0	0	0
Guignardia mangiferae	Ascomycota	29	0.004348	0	0	0.003617
Guignardia philoprina	Ascomycota	2	0.062241	0	0.012121	0.030088
Guignardia vaccinii	Ascomycota	2	0.041841	0	0.011696	0.021127
Gymnascella hyalinospora	Ascomycota	5	0.045673	0	0.029429	0.028935
Gymnomyces abietis	Basidiomycota	2	0.073684	0.006329	0.149425	0.08867
Gymnomyces californicus	Basidiomycota	2	0.005319	0.006329	0.027559	0.015
Gymnomyces ellipsosporus	Basidiomycota	2	0.014706	0.006329	0.003774	0.007974
Gymnomyces fallax	Basidiomycota	2	0.009346	0	0.004167	0.004902
Gymnomyces monticola	Basidiomycota	2	0.078947	0.006329	0.141762	0.087028
Gymnomyces xerophilus	Basidiomycota	3	0.027778	0.006329	0.009569	0.013722
Gymnopilus aeruginosus	Basidiomycota	3	0.008621	0	0.004831	0.00335
Gymnopilus dilepis	Basidiomycota	5	0.005102	0	0.009434	0.004423
Gymnopilus junonius	Basidiomycota	3	0	0	0.004831	0.001664
Gymnopilus pampeanus	Basidiomycota	2	0	0	0.009615	0.00346
Gymnopilus penetrans	Basidiomycota	6	0	0	0.004587	0.001645
Gymnopilus picreus	Basidiomycota	3	0.118367	0	0.097222	0.080775
Gymnopilus purpuratus	Basidiomycota	3	0.010152	0	0	0.003546
Gymnopilus pyrrhum	Basidiomycota	2	0.430303	0.018987	0.454936	0.364566
Gymnopilus robustus	Basidiomycota	2	0	0	0	0
Gymnopilus sapineus	Basidiomycota	2	0.021739	0	0.056075	0.029752
Gymnopilus spectabilis	Basidiomycota	6	0.004237	0	0.009662	0.006633
Gymnopus alkalivirens	Basidiomycota	2	0.136929	0.006329	0.176471	0.128307
Gymnopus alpinus	Basidiomycota	3	0.004484	0	0.008357	0.005405
Gymnopus aquosus	Basidiomycota	6	0.013453	0	0.014006	0.012195
Gymnopus aurantiipes	Basidiomycota	2	0.005618	0	0.002703	0.002833
Gymnopus biformis	Basidiomycota	5	0.078431	0	0.172695	0.118326
Gymnopus confluens	Basidiomycota	14	0.019231	0	0.05618	0.034916
Gymnopus cylindricus	Basidiomycota	3	0.012245	0	0.009063	0.008097
Gymnopus dichrous	Basidiomycota	7	0.168421	0	0.223164	0.15812
Gymnopus dryophilus	Basidiomycota	15	0.022523	0	0.044568	0.028649
Gymnopus dysodes	Basidiomycota	2	0.004566	0	0.003279	0.002933
Gymnopus earleae	Basidiomycota	3	0.061404	0.006329	0.039437	0.038156
Gymnopus fibrosipes	Basidiomycota	2	0	0	0.003436	0.001493
Gymnopus fusipes	Basidiomycota	3	0	0.006329	0.007246	0.00303
Gymnopus gibbosus	Basidiomycota	5	0	0	0.003516	0.003756
Gymnopus impudicus	Basidiomycota	2	0.027397	0	0.031949	0.023188
Gymnopus indoctus	Basidiomycota	2	0.009804	0	0	0.002829
Gymnopus iocephalus	Basidiomycota	3	0.008696	0	0.066465	0.030641
Gymnopus lodgeae	Basidiomycota	2	0.016461	0.006329	0.009554	0.011189
Gymnopus luxurians	Basidiomycota	10	0.013453	0	0.013378	0.008902
Gymnopus macropus	Basidiomycota	3	0.013636	0	0.002809	0.00545
Gymnopus melanopus	Basidiomycota	2	0	0	0.006969	0.003012
Gymnopus menehune	Basidiomycota	4	0	0	0.003175	0.001401
Gymnopus ocior	Basidiomycota	11	0	0	0.011331	0.005472
Gymnopus omphalodes	Basidiomycota	4	0.017122	0	0.003165	0.006362
Gymnopus peronatus	Basidiomycota	6	0.004167	0	0.006623	0.004286
Gymnopus polygrammus	Basidiomycota	2	0	0.006289	0.010345	0.006504
Gymnopus polyphyllus	Basidiomycota	4	0.02303	0	0.00974	0.016844
Gymnopus pseudoomphalodes	Basidiomycota	2	0.008889	0	0.003436	0.004451
Gymnopus sepiiconicus	Basidiomycota	2	0.017391	0	0.077882	0.045455
Gymnopus spongiosus	Basidiomycota	5	0.015477	0	0.022792	0.019701
Gymnopus subcyathiformis	Basidiomycota	6	0.027778	0	0.039877	0.027285
Gymnopus subnudus	Basidiomycota	3	0.008368	0.006329	0.010067	0.008633
Gymnopus subpruinosus	Basidiomycota	3	0	0	0.00339	0.001477
Gymnopus subsulphureus	Basidiomycota	2	0.004484	0.006289	0.008403	0.006766
Gymnopus termiticola	Basidiomycota	2	0.004167	0	0.005587	0.003968
Gymnopus vitellinipes	Basidiomycota	2	0.004484	0	0	0.001486
Gymnostellatospora alpina	Ascomycota	2	0.015957	0.0375	0.053333	0.034137
Gymnostellatospora canadensis	Ascomycota	2	0	0.0125	0.013605	0.008081
Gymnostellatospora japonica	Ascomycota	4	0.064103	0	0.00678	0.024892
Gyromitra esculenta	Ascomycota	2	0.002513	0	0	0.001319
Gyromitra infula	Ascomycota	2	0	0	0.01005	0.002793
Haematonectria haematococca	Ascomycota	7	0.124183	0.012579	0.093023	0.078838
Haloguignardia irritans	Ascomycota	38	0.015385	0.006329	0.016393	0.029724
Hamigera avellanea	Ascomycota	4	0.00592	0	0.00625	0.003108
Hamigera striata	Ascomycota	2	0.005435	0	0	0.001992
Handkea utriformis	Basidiomycota	2	0.007092	0.006289	0	0.004785
Hanseniaspora clermontiae	Ascomycota	2	0	0	0	0
Hanseniaspora guilliermondii	Ascomycota	8	0.005181	0	0.007031	0.003546
Hanseniaspora meyeri	Ascomycota	2	0	0	0.004717	0.001783
Hanseniaspora occidentalis	Ascomycota	4	0.007092	0	0	0.005253
Hanseniaspora opuntiae	Ascomycota	3	0.015464	0	0	0.005319
Hanseniaspora osmophila	Ascomycota	3	0.018797	0	0	0.00768
Hanseniaspora uvarum	Ascomycota	13	0.005208	0	0	0.003552
Hanseniaspora valbyensis	Ascomycota	3	0.006969	0	0.004608	0.004532
Hanseniaspora vineae	Ascomycota	3	0.022727	0.006329	0.004367	0.010753
Haptocillium balanoides	Ascomycota	3	0.081522	0	0.075472	0.053892
Harknessia capensis	Ascomycota	2	0	0	0	0
Harknessia eucalyptorum	Ascomycota	2	0.003922	0	0	0.001739
Harknessia hawaiiensis	Ascomycota	4	0	0	0	0
Harknessia leucospermi	Ascomycota	5	0.009542	0	0.006173	0.007732
Harknessia protearum	Ascomycota	5	0	0	0	0
Harknessia weresubiae	Ascomycota	3	0	0	0	0
Harpophora maydis	Ascomycota	7	0.006667	0	0.005556	0.002058
Hebeloma ammophilum	Basidiomycota	2	0.112069	0	0.087558	0.074135
Hebeloma bruchetii	Basidiomycota	2	0.022727	0	0.009217	0.011765
Hebeloma cistophilum	Basidiomycota	2	0.043825	0.006329	0.009174	0.022329
Hebeloma cylindrosporum	Basidiomycota	2	0.020921	0	0	0.008143
Hebeloma leucosarx	Basidiomycota	3	0.10917	0	0.078341	0.069536
Hebeloma mesophaeum	Basidiomycota	4	0.010723	0	0.00702	0.005924
Hebeloma pusillum	Basidiomycota	2	0.016736	0.006289	0.03271	0.019608
Hebeloma radicosum	Basidiomycota	2	0.012766	0	0.004608	0.006557
Hebeloma sacchariolens	Basidiomycota	2	0.016807	0.006329	0.013761	0.013029
Hebeloma sinapizans	Basidiomycota	3	0.004367	0.01875	0.004608	0.008251
Hebeloma submelinoides	Basidiomycota	2	0.009091	0	0.013889	0.008418
Hebeloma vaccinum	Basidiomycota	2	0.004386	0	0	0.001667
Helicobasidium longisporum	Basidiomycota	7	0.096	0.006329	0.185345	0.108738
Helicobasidium mompa	Basidiomycota	26	0	0	0	0
Helicobasidium purpureum	Basidiomycota	28	0.045802	0.006329	0.028037	0.025845
Helicodendron luteoalbum	Ascomycota	2	0	0	0	0
Helicodendron triglitziense	Ascomycota	5	0	0	0	0
Helicodendron websteri	Ascomycota	2	0	0	0	0
Helicoma isiola	Ascomycota	2	0.539683	0.050633	0.48538	0.373563
Helicomyces roseus	Ascomycota	2	0.280788	0	0.220859	0.181298
Helicostylum elegans	Zygomycota	2	0	0	0	0
Helminthosporium asterinum	Ascomycota	2	0.005495	0.006329	0.02	0.010204
Helminthosporium solani	Ascomycota	19	0	0	0	0
Helminthosporium velutinum	Ascomycota	2	0.00565	0	0.00641	0.004073
Henningsomyces candidus	Basidiomycota	2	0.227799	0.006329	0.235	0.17342
Hericium alpestre	Basidiomycota	2	0.121547	0.012658	0.271889	0.149281
Hericium coralloides	Basidiomycota	2	0.095238	0.012658	0.093023	0.071174
Hericium erinaceum	Basidiomycota	46	0.005556	0	0.009804	0.005525
Heterobasidion annosum	Basidiomycota	23	0.016043	0.006329	0.019802	0.012797
Heterodermia speciosa	Ascomycota	2	0.268456	0.012658	0.207792	0.160521
Heteroepichloe bambusae	Ascomycota	4	0	0	0.002717	0.001046
Heteroepichloe sasae	Ascomycota	3	0	0	0.005525	0.00211
Heyderia abietis	Ascomycota	2	0.06875	0	0.074324	0.04721
Himantormia lugubris	Ascomycota	3	0.005319	0	0.008475	0.00431
Hirsutella minnesotensis	Ascomycota	10	0.017241	0	0.005848	0.011881
Hirsutella rhossiliensis	Ascomycota	21	0.006024	0	0	0.004098
Hirsutella thompsonii	Ascomycota	8	0.15	0.012658	0.085245	0.086822
Hirsutella vermicola	Ascomycota	3	0.012422	0	0.012422	0.008333
Hohenbuehelia angustata	Basidiomycota	3	0.011905	0	0.00995	0.008183
Hohenbuehelia grisea	Basidiomycota	4	0.004016	0	0.012077	0.004886
Hohenbuehelia mastrucata	Basidiomycota	4	0.016546	0	0.009877	0.00995
Hohenbuehelia petalodes	Basidiomycota	4	0.013889	0	0.012438	0.009002
Holtermannia corniformis	Basidiomycota	2	0.009709	0	0.004808	0.004264
Hormonema carpetanum	Ascomycota	13	0	0	0.011905	0.003922
Hormonema prunorum	Ascomycota	2	0	0	0.005882	0.001946
Hortaea werneckii	Ascomycota	19	0.015267	0	0.006623	0.01087
Humicola fuscoatra	Ascomycota	3	0.543624	0.056962	0.447205	0.348291
Humicola insolens	Ascomycota	2	0.010989	0.006329	0.006098	0.007937
Hydnellum aurantiacum	Basidiomycota	2	0.028571	0	0.032787	0.021779
Hydnellum geogenium	Basidiomycota	2	0.018018	0	0.004651	0.006198
Hydnellum peckii	Basidiomycota	2	0.013761	0	0.011765	0.009509
Hydnotryopsis setchellii	Ascomycota	2	0.037838	0	0.039326	0.026871
Hydnum albidum	Basidiomycota	3	0.005102	0	0	0.001724
Hydnum repandum	Basidiomycota	17	0.002825	0	0.007009	0.005468
Hydnum rufescens	Basidiomycota	17	0.128049	0.006329	0.090909	0.081059
Hydnum umbilicatum	Basidiomycota	2	0.00565	0	0	0.002028
Hygrocybe virginea	Basidiomycota	3	0.015152	0	0.022831	0.007849
Hygrophoropsis aurantiaca	Basidiomycota	3	0.103175	0	0.114679	0.081081
Hygrophorus cossus	Basidiomycota	2	0.022388	0.006329	0.051163	0.029586
Hygrophorus discoxanthus	Basidiomycota	2	0.011696	0	0	0.00565
Hygrophorus eburneus	Basidiomycota	5	0.031207	0	0.047982	0.029294
Hygrophorus penarioides	Basidiomycota	3	0	0	0.040201	0.016293
Hygrophorus penarius	Basidiomycota	3	0.008	0	0.005	0.004132
Hygrophorus quercetorum	Basidiomycota	4	0.032051	0	0	0.018555
Hygrophorus roseobrunneus	Basidiomycota	2	0.005025	0	0	0.001783
Hygrophorus sordidus	Basidiomycota	2	0	0	0.015544	0.006369
Hymenoscyphus caudatus	Ascomycota	3	0.018987	0	0.046358	0.021413
Hymenoscyphus epiphyllus	Ascomycota	4	0.012422	0	0.03	0.013859
Hymenoscyphus fructigenus	Ascomycota	4	0.024845	0	0.012903	0.012712
Hymenoscyphus immutabilis	Ascomycota	3	0.024845	0	0.02649	0.014957
Hymenoscyphus lasiopodius	Ascomycota	3	0.00625	0	0	0.002132
Hymenoscyphus scutulus	Ascomycota	3	0	0	0	0
Hymenoscyphus serotinus	Ascomycota	4	0	0	0	0
Hyperphyscia adglutinata	Ascomycota	3	0.052941	0.006329	0.012579	0.024641
Hyphoderma guttuliferum	Basidiomycota	2	0.010256	0.006329	0	0.005376
Hyphoderma nudicephalum	Basidiomycota	7	0.021739	0	0.01005	0.011173
Hyphoderma praetermissum	Basidiomycota	42	0.083333	0.006289	0.057592	0.051173
Hyphoderma puberum	Basidiomycota	6	0.004566	0	0	0.001706
Hyphoderma rude	Basidiomycota	7	0.008772	0	0.009569	0.005042
Hyphoderma setigerum	Basidiomycota	34	0.208791	0.012658	0.202899	0.152015
Hyphoderma subsetigerum	Basidiomycota	4	0.011594	0	0.008242	0.008616
Hyphodiscus hymeniophilus	Ascomycota	6	0.045455	0	0.039735	0.028866
Hyphodontia alutacea	Basidiomycota	4	0.005882	0.003165	0	0.004839
Hyphodontia alutaria	Basidiomycota	4	0.307767	0.037815	0.255102	0.218479
Hyphodontia cineracea	Basidiomycota	2	0.007143	0	0.005263	0.004098
Hyphodontia crustosa	Basidiomycota	4	0.015021	0	0.032093	0.016849
Hyphodontia flavipora	Basidiomycota	5	0	0	0	0.001838
Hyphodontia hastata	Basidiomycota	2	0.008658	0	0.036364	0.01642
Hyphodontia nespori	Basidiomycota	5	0.004115	0	0.002427	0.003295
Hyphodontia nothofagi	Basidiomycota	2	0	0	0.005376	0.001842
Hyphodontia paradoxa	Basidiomycota	2	0.004926	0	0.005263	0.00363
Hyphodontia radula	Basidiomycota	12	0.015075	0	0.005348	0.006449
Hyphodontia sambuci	Basidiomycota	2	0	0	0	0
Hyphodontia tropica	Basidiomycota	3	0.04902	0	0.021739	0.025641
Hypholoma capnoides	Basidiomycota	5	0.004265	0	0	0.001657
Hypholoma fasciculare	Basidiomycota	5	0.006748	0	0	0.003373
Hypochnicium albostramineum	Basidiomycota	3	0.005587	0	0.004878	0.001845
Hypochnicium cremicolor	Basidiomycota	2	0	0	0	0
Hypochnicium cystidiatum	Basidiomycota	2	0.035714	0.024845	0.004566	0.020073
Hypochnicium geogenium	Basidiomycota	2	0.259669	0.006329	0.318182	0.211091
Hypochnicium lundellii	Basidiomycota	2	0	0.006329	0	0.00188
Hypochnicium lyndoniae	Basidiomycota	2	0	0	0.00495	0.001869
Hypochnicium polonense	Basidiomycota	3	0.011111	0	0.010152	0.003738
Hypochnicium punctulatum	Basidiomycota	7	0	0	0.004878	0.001908
Hypochnicium wakefieldiae	Basidiomycota	6	0	0	0.004902	0.001852
Hypocrea atrogelatinosa	Ascomycota	2	0.135266	0.018987	0.078313	0.080979
Hypocrea aureoviridis	Ascomycota	9	0.013043	0	0.010929	0.007018
Hypocrea ceramica	Ascomycota	2	0.259804	0	0.117978	0.137037
Hypocrea citrina	Ascomycota	12	0.033176	0.006289	0.005988	0.015125
Hypocrea crystalligena	Ascomycota	8	0	0	0.005263	0.002041
Hypocrea farinosa	Ascomycota	4	0.005155	0	0	0.001898
Hypocrea hunua	Ascomycota	2	0.095238	0	0.05988	0.054475
Hypocrea jecorina	Ascomycota	17	0	0	0	0
Hypocrea koningii	Ascomycota	8	0.006993	0	0.011429	0.006445
Hypocrea lactea	Ascomycota	6	0	0	0.011976	0.003738
Hypocrea lixii	Ascomycota	257	0.019802	0	0.034286	0.020599
Hypocrea minutispora	Ascomycota	2	0.107843	0	0.059524	0.060377
Hypocrea neorufa	Ascomycota	5	0	0	0	0
Hypocrea nigrovirens	Ascomycota	2	0	0	0	0
Hypocrea ochroleuca	Ascomycota	2	0.00641	0	0	0.002053
Hypocrea orientalis	Ascomycota	2	0	0	0	0
Hypocrea pachybasioides	Ascomycota	13	0.010363	0	0.005952	0.00572
Hypocrea patella	Ascomycota	4	0.004115	0	0.011628	0.005236
Hypocrea pezizoides	Ascomycota	2	0.150943	0.006329	0.096591	0.085193
Hypocrea protopulvinata	Ascomycota	2	0	0	0	0
Hypocrea pseudostraminea	Ascomycota	6	0.005376	0	0.005848	0.005825
Hypocrea psychrophila	Ascomycota	2	0	0	0	0
Hypocrea pulvinata	Ascomycota	9	0	0	0	0
Hypocrea rufa	Ascomycota	23	0.005495	0	0.011299	0.007722
Hypocrea schweinitzii	Ascomycota	15	0.027027	0	0.005917	0.014572
Hypocrea stilbohypoxyli	Ascomycota	4	0	0	0	0
Hypocrea strictipilis	Ascomycota	3	0.005682	0	0.018634	0.00996
Hypocrea sulphurea	Ascomycota	5	0.01087	0	0	0.003949
Hypocrea tawa	Ascomycota	2	0.086486	0.006329	0.04023	0.064516
Hypocrea victoriensis	Ascomycota	3	0.005435	0	0.006098	0.003945
Hypocrea vinosa	Ascomycota	4	0.048621	0	0.050992	0.034643
Hypocrea virens	Ascomycota	61	0.005	0	0.005882	0.003795
Hypocrea viridescens	Ascomycota	6	0.005464	0	0.018182	0.007905
Hypogymnia physodes	Ascomycota	3	0.053191	0.024845	0	0.027505
Hypomyces aurantius	Ascomycota	6	0.00565	0	0.016484	0.009671
Hypomyces chlorinigenus	Ascomycota	2	0.346535	0	0.274286	0.220561
Hypomyces chrysospermus	Ascomycota	6	0.028571	0.006329	0.017241	0.021696
Hypomyces microspermus	Ascomycota	9	0.011299	0	0.011429	0.007859
Hypomyces odoratus	Ascomycota	3	0.005747	0	0.010526	0.005747
Hypomyces rosellus	Ascomycota	3	0.005814	0	0	0.001923
Hypotrachyna endochlora	Ascomycota	2	0.030928	0.006329	0.05298	0.029821
Hypotrachyna exsecta	Ascomycota	2	0.010638	0	0.013423	0.008081
Hypotrachyna flexilis	Ascomycota	2	0.005917	0	0.006579	0.004175
Hypotrachyna imbricatula	Ascomycota	2	0.134715	0.006329	0.124183	0.09127
Hypotrachyna immaculata	Ascomycota	2	0.273196	0.018868	0.146667	0.15507
Hypotrachyna incognita	Ascomycota	2	0.055556	0	0.020408	0.025696
Hypotrachyna infirma	Ascomycota	2	0.04908	0	0.046053	0.031579
Hypotrachyna osseoalba	Ascomycota	2	0.005348	0	0.006711	0.004049
Hypotrachyna physcioides	Ascomycota	2	0.010638	0	0.027027	0.012146
Hypotrachyna pseudosinuosa	Ascomycota	2	0	0	0	0
Hypotrachyna radiculata	Ascomycota	2	0.020833	0	0.073826	0.03006
Hypotrachyna revoluta	Ascomycota	4	0.094228	0	0.056603	0.057751
Hypotrachyna scytophylla	Ascomycota	2	0.006211	0.006329	0	0.004264
Hypotrachyna sinuosa	Ascomycota	2	0.025773	0	0.020134	0.015968
Hypotrachyna taylorensis	Ascomycota	2	0.090909	0	0.090909	0.062745
Hypoxylon anthochroum	Ascomycota	2	0	0.006329	0	0.002012
Hypoxylon fragiforme	Ascomycota	9	0.379464	0.015823	0.26952	0.240199
Hypoxylon fuscopurpureum	Ascomycota	3	0.549383	0.056962	0.464516	0.366109
Hypoxylon fuscum	Ascomycota	13	0.04712	0	0.027027	0.027189
Hypoxylon haematostroma	Ascomycota	4	0	0	0	0
Hypoxylon lenormandii	Ascomycota	3	0.010695	0	0.012658	0.007952
Hypoxylon macrocarpum	Ascomycota	2	0	0	0.012821	0.00396
Hypoxylon monticulosum	Ascomycota	4	0	0	0.012938	0.005092
Hypoxylon rubiginosum	Ascomycota	5	0.26776	0.018987	0.24379	0.187992
Hypoxylon serpens	Ascomycota	2	0	0	0	0
Hypsizygus marmoreus	Basidiomycota	4	0.008197	0	0	0.005747
Hysterangium crassirhachis	Basidiomycota	2	0.010363	0	0.009569	0.00713
Imshaugia aleurites	Ascomycota	2	0.018405	0.025316	0.038462	0.025882
Inocutis rheades	Basidiomycota	2	0.054393	0	0.053942	0.040752
Inocybe armeniaca	Basidiomycota	2	0.084746	0	0	0.021231
Inocybe asterospora	Basidiomycota	3	0.174797	0	0.160194	0.12275
Inocybe lacera	Basidiomycota	2	0.044	0	0.037915	0.030695
Inocybe napipes	Basidiomycota	2	0.017544	0.006329	0.005076	0.009506
Inocybe nitidiuscula	Basidiomycota	2	0.4625	0.006329	0.404255	0.29845
Inocybe petiginosa	Basidiomycota	2	0.017857	0	0	0.005906
Inonotus baumii	Basidiomycota	15	0.14377	0	0.082278	0.092784
Inonotus cuticularis	Basidiomycota	2	0.39404	0.012658	0.35124	0.293447
Inonotus hispidus	Basidiomycota	2	0.482353	0.063291	0.502326	0.391667
Inonotus linteus	Basidiomycota	29	0.135922	0	0.051282	0.076418
Inonotus obliquus	Basidiomycota	2	0.345161	0.006329	0.143443	0.200843
Inonotus rickii	Basidiomycota	2	0.006826	0	0.011765	0.007082
Inonotus tropicalis	Basidiomycota	3	0.022556	0	0.038095	0.022082
Inonotus weirianus	Basidiomycota	2	0.006452	0	0.115607	0.034321
Irpex hydnoides	Basidiomycota	2	0	0	0	0
Irpex lacteus	Basidiomycota	14	0.004566	0	0.016216	0.007117
Isaria farinosa	Ascomycota	4	0.005452	0	0	0.001986
Isaria tenuipes	Ascomycota	3	0	0	0.016	0.004301
Issatchenkia orientalis	Ascomycota	19	0.127451	0	0.006135	0.042959
Itersonilia perplexans	Basidiomycota	2	0.006536	0	0.004255	0.003663
Kabatina juniperi	Ascomycota	5	0.005556	0	0.012121	0.005964
Kaernefeltia merrillii	Ascomycota	4	0.032186	0.003165	0.013333	0.017192
Kappamyces laurelensis	Chytridiomycota	2	0.007519	0.006849	0.152985	0.078611
Kazachstania barnettii	Ascomycota	2	0.004608	0	0	0.001689
Kazachstania exigua	Ascomycota	3	0	0	0	0
Kazachstania telluris	Ascomycota	2	0	0	0	0
Kloeckera lindneri	Ascomycota	2	0	0.006289	0	0.001531
Kluyveromyces aestuarii	Ascomycota	2	0.017467	0	0	0.004717
Kluyveromyces dobzhanskii	Ascomycota	7	0.004367	0	0.008475	0.004754
Kluyveromyces lactis	Ascomycota	31	0.008811	0	0.00813	0.006349
Kluyveromyces marxianus	Ascomycota	18	0.004405	0	0.004065	0.00317
Kluyveromyces nonfermentans	Ascomycota	7	0	0	0	0
Kluyveromyces thermotolerans	Ascomycota	2	0.085586	0.012658	0.105769	0.073129
Kluyveromyces wickerhamii	Ascomycota	2	0	0	0.012245	0.004732
Kockovaella imperatae	Basidiomycota	2	0.008403	0	0	0.002232
Kockovaella machilophila	Basidiomycota	2	0	0	0	0
Kockovaella phaffii	Basidiomycota	2	0	0	0	0
Kockovaella sacchari	Basidiomycota	3	0.008264	0.006329	0.005882	0.006682
Kockovaella schimae	Basidiomycota	2	0	0	0	0
Kockovaella thailandica	Basidiomycota	3	0.016129	0	0.005682	0.00655
Kohninia linnaeicola	Ascomycota	3	0	0	0	0
Kondoa aeria	Basidiomycota	4	0.011236	0	0.004651	0.005435
Kondoa malvinella	Basidiomycota	2	0	0	0	0
Kretzschmaria deusta	Ascomycota	3	0	0	0	0
Kriegeria eriophori	Basidiomycota	2	0.08589	0	0.04878	0.047438
Laccaria amethystea	Basidiomycota	2	0	0	0.004808	0.001667
Laccaria amethysteo-occidentalis	Basidiomycota	2	0.260638	0	0.380368	0.258364
Laccaria amethystina	Basidiomycota	7	0.067227	0	0.037915	0.055375
Laccaria bicolor	Basidiomycota	9	0.025609	0	0.014423	0.017718
Laccaria fraterna	Basidiomycota	2	0.005435	0.006329	0	0.003731
Laccaria laccata	Basidiomycota	5	0.080923	0	0.033562	0.04362
Laccaria montana	Basidiomycota	3	0.064257	0.006329	0.028846	0.035772
Laccaria nobilis	Basidiomycota	7	0.004098	0	0	0.003284
Laccaria proxima	Basidiomycota	3	0.004202	0	0.009615	0.004967
Laccaria pseudomontana	Basidiomycota	2	0	0.006329	0.004831	0.003257
Laccaria trichodermophora	Basidiomycota	2	0.008065	0.006329	0	0.004894
Lachancea kluyveri	Ascomycota	6	0.004405	0	0.004717	0.00335
Lachancea meyersii	Ascomycota	3	0	0	0	0
Lachnella villosa	Basidiomycota	3	0.352	0.006329	0.106061	0.1337
Lachnum abnorme	Ascomycota	9	0.012579	0.006329	0	0.005423
Lachnum pygmaeum	Ascomycota	3	0.017751	0.006329	0.052239	0.024017
Lachnum spartinae	Ascomycota	2	0	0	0.007463	0.002331
Lachnum virgineum	Ascomycota	3	0.09697	0	0.116438	0.070362
Lacrymaria velutina	Basidiomycota	2	0.01581	0	0.015	0.011457
Lactarius acerrimus	Basidiomycota	2	0	0	0	0
Lactarius acris	Basidiomycota	2	0	0.006329	0	0.001639
Lactarius akahatsu	Basidiomycota	2	0.017544	0	0.018657	0.013761
Lactarius alboscrobiculatus	Basidiomycota	2	0	0	0	0
Lactarius austrotorminosus	Basidiomycota	3	0	0	0.014925	0.006231
Lactarius austrozonarius	Basidiomycota	2	0.012987	0.006329	0	0.005979
Lactarius camphoratus	Basidiomycota	4	0	0	0	0
Lactarius controversus	Basidiomycota	6	0.00885	0	0.007663	0.007752
Lactarius crassiusculus	Basidiomycota	5	0.018692	0	0.004255	0.009885
Lactarius deceptivus	Basidiomycota	2	0.043689	0	0.055118	0.037217
Lactarius deliciosus	Basidiomycota	28	0.017167	0	0.003876	0.006182
Lactarius deterrimus	Basidiomycota	6	0.017699	0	0.007547	0.006163
Lactarius friabilis	Basidiomycota	5	0.021429	0.006329	0.021097	0.017355
Lactarius furcatus	Basidiomycota	2	0	0	0	0
Lactarius hatsudake	Basidiomycota	2	0.009434	0	0.003876	0.004777
Lactarius hepaticus	Basidiomycota	2	0.006803	0.006289	0	0.00346
Lactarius insulsus	Basidiomycota	2	0.004219	0	0	0.001502
Lactarius intermedius	Basidiomycota	2	0	0	0	0
Lactarius lignyotus	Basidiomycota	2	0.142157	0	0.055319	0.070352
Lactarius mairei	Basidiomycota	2	0	0	0.003831	0.001536
Lactarius montoyae	Basidiomycota	2	0	0	0	0
Lactarius necator	Basidiomycota	2	0.004505	0	0.005263	0.003509
Lactarius oomisiensis	Basidiomycota	3	0.050459	0.006329	0.033195	0.032362
Lactarius pubescens	Basidiomycota	3	0.008547	0	0.007843	0.006182
Lactarius purpureus	Basidiomycota	3	0.004405	0.012658	0.01107	0.009146
Lactarius quieticolor	Basidiomycota	6	0.03211	0	0.003861	0.014925
Lactarius quietus	Basidiomycota	3	0.035874	0.012579	0.02583	0.026034
Lactarius rubroviolascens	Basidiomycota	2	0.009091	0	0	0.003436
Lactarius rufus	Basidiomycota	5	0	0	0	0
Lactarius salmonicolor	Basidiomycota	6	0	0	0	0
Lactarius sanguifluus	Basidiomycota	14	0.018265	0.006329	0.022388	0.015528
Lactarius scrobiculatus	Basidiomycota	3	0.010101	0	0.01107	0.007974
Lactarius semisanguifluus	Basidiomycota	9	0.030568	0	0.011321	0.013932
Lactarius spinosulus	Basidiomycota	2	0.013453	0	0	0.004823
Lactarius subdulcis	Basidiomycota	7	0	0	0.003663	0.001613
Lactarius subsericatus	Basidiomycota	5	0	0	0	0
Lactarius tabidus	Basidiomycota	3	0.004854	0	0.003597	0.003115
Lactarius tesquorum	Basidiomycota	2	0.05	0.05	0.003922	0.032061
Lactarius theiogalus	Basidiomycota	2	0.021739	0	0.010714	0.011254
Lactarius torminosulus	Basidiomycota	2	0.004329	0	0.074906	0.032012
Lactarius torminosus	Basidiomycota	2	0.004425	0	0.011407	0.006182
Lactarius trivialis	Basidiomycota	2	0.004651	0	0.003906	0.00318
Lactarius uvidus	Basidiomycota	2	0	0	0	0
Lactarius vellereus	Basidiomycota	3	0.071749	0.037975	0.056604	0.044892
Lactarius vinosus	Basidiomycota	4	0.008811	0	0.013258	0.010015
Lactarius volemus	Basidiomycota	2	0.157635	0	0.162791	0.116319
[truncated: 2,186 more rows]
